# Supplementary material for: ﻿A new species of the genus Scincella Mittleman, 1950 (Squamata, Scincidae) from Guizhou Province, southwest China
Source: Zookeys. 2025 Nov 3;1258:9–33. doi: 10.3897/zookeys.1258.161382 (PMC12603643; doi:10.3897/zookeys.1258.161382)
Supplement: XML Treatment for Scincella tenuistriata [file zookeys.1258.161382-treatment1.xml]

<!DOCTYPE tp:taxon-treatment
  PUBLIC "-//TaxonX//DTD Taxonomic Treatment Publishing DTD v0 20100105//EN" "tax-treatment-NSO.dtd">
<tp:taxon-treatment xmlns:tp="http://www.plazi.org/taxpub"><tp:treatment-meta><kwd-group><label>Taxon classification</label><kwd>
                <named-content content-type="kingdom">Animalia</named-content>
              </kwd><kwd>
                <named-content content-type="order">Squamata</named-content>
              </kwd><kwd>
                <named-content content-type="family">Scincidae</named-content>
              </kwd></kwd-group><mixed-citation publication-type="journal"><person-group><name><surname>Xu</surname><given-names>Yuhao</given-names></name><name><surname>Gong</surname><given-names>Zhonghao</given-names></name><name><surname>Nguyen</surname><given-names>Tan Van</given-names></name><name><surname>Deng</surname><given-names>Jundong</given-names></name><name><surname>Bragin</surname><given-names>Andrey M.</given-names></name><name><surname>Weng</surname><given-names>Shiyang</given-names></name><name><surname>Zhang</surname><given-names>Tierui</given-names></name><name><surname>Poyarkov</surname><given-names>Nikolay A.</given-names></name><name><surname>Peng</surname><given-names>Lifang</given-names></name></person-group><article-title>﻿A new species of the genus <italic><tp:taxon-name><tp:taxon-name-part taxon-name-part-type="genus" reg="Scincella">Scincella</tp:taxon-name-part></tp:taxon-name></italic> Mittleman, 1950 (<tp:taxon-name><tp:taxon-name-part taxon-name-part-type="order">Squamata</tp:taxon-name-part></tp:taxon-name>, <tp:taxon-name><tp:taxon-name-part taxon-name-part-type="family">Scincidae</tp:taxon-name-part></tp:taxon-name>) from Guizhou Province, southwest China</article-title><source>Zookeys</source><day>03</day><month>11</month><year>2025</year><volume>1258</volume><fpage>9</fpage><lpage>33</lpage><pub-id pub-id-type="doi">10.3897/zookeys.1258.161382</pub-id></mixed-citation></tp:treatment-meta><tp:nomenclature><label>﻿</label><tp:taxon-name><object-id xmlns:xlink="http://www.w3.org/1999/xlink" content-type="arpha" xlink:type="simple">AC10D6FE-1317-5378-95EC-89AA75C1AD49</object-id>
              <tp:taxon-name-part taxon-name-part-type="genus" reg="Scincella">Scincella</tp:taxon-name-part>
              <tp:taxon-name-part taxon-name-part-type="species" reg="tenuistriata">tenuistriata</tp:taxon-name-part>
              <object-id xmlns:xlink="http://www.w3.org/1999/xlink" content-type="zoobank" xlink:type="simple">http://zoobank.org/2DFFBC0D-8418-4FAA-AF48-064E830B4DCB</object-id>
            </tp:taxon-name><tp:taxon-status xmlns:xlink="http://www.w3.org/1999/xlink" xlink:type="simple">sp. nov.</tp:taxon-status><xref ref-type="table" rid="T3">Tables 4</xref><xref ref-type="table" rid="T4">, 5</xref><xref ref-type="fig" rid="F4">, Figs 4</xref><xref ref-type="fig" rid="F5">, 5</xref><xref ref-type="fig" rid="F6">, 6</xref><xref ref-type="fig" rid="F7">, 7</xref><xref ref-type="fig" rid="F8">, 8</xref></tp:nomenclature><tp:treatment-sec sec-type="type material" id="SECID0EWPAK"><title>Type material.</title><p><bold><italic>Holotype</italic>.</bold> • <named-content xmlns:xlink="http://www.w3.org/1999/xlink" content-type="dwc:institutional_code" xlink:title="Qinghai University" xlink:href="http://grbio.org/institution/qinghai-university" xlink:type="simple">QHU</named-content> R2025009, adult male, from Qixingguan District, Bijie City, Guizhou Province, China (<named-content xmlns:xlink="http://www.w3.org/1999/xlink" content-type="dwc:verbatimCoordinates" xlink:type="simple"><named-content content-type="geo-json" specific-use="{&#34;type&#34;:&#34;Point&#34;,&#34;coordinates&#34;:[105.001500,27.216600]}" id="NCID0EIQAK" xlink:type="simple">27.2166°N, 105.0015°E</named-content></named-content>; elevation ca. 1,850 m a.s.l.) collected by ZHG on April 15, 2025. <bold><italic>Paratypes</italic> (<italic>n</italic> = 7)</bold>. • <named-content xmlns:xlink="http://www.w3.org/1999/xlink" content-type="dwc:institutional_code" xlink:title="Qinghai University" xlink:href="http://grbio.org/institution/qinghai-university" xlink:type="simple">QHU</named-content> R2025008 and <named-content xmlns:xlink="http://www.w3.org/1999/xlink" content-type="dwc:institutional_code" xlink:title="Qinghai University" xlink:href="http://grbio.org/institution/qinghai-university" xlink:type="simple">QHU</named-content> R2025010–015, seven adult males, with the same collecting information as the holotype.</p></tp:treatment-sec><tp:treatment-sec sec-type="diagnosis" id="SECID0E2QAK"><title>Diagnosis.</title><p><italic><tp:taxon-name><tp:taxon-name-part taxon-name-part-type="genus" reg="Scincella">Scincella</tp:taxon-name-part> <tp:taxon-name-part taxon-name-part-type="species" reg="tenuistriata">tenuistriata</tp:taxon-name-part></tp:taxon-name></italic> sp. nov. can be diagnosed from other <italic><tp:taxon-name><tp:taxon-name-part taxon-name-part-type="genus" reg="Scincella">Scincella</tp:taxon-name-part></tp:taxon-name></italic> species by the following unique combination of characters: (1) medium body size in adult male, with a maximum <abbrev xmlns:xlink="http://www.w3.org/1999/xlink" xlink:title="snout-vent length, measured from the tip of the snout to the posterior edge of vent" id="ABBRID0ETRAK" xlink:type="simple">SVL</abbrev> of 42.4 mm; (2) supraciliaries six; (3) supralabials seven, separated from the eye by a row of small scales; (4) infralabials six, rarely five; (5) tympanum deeply recessed and without lobules, with a tympanum diameter significantly larger than the palpebral disc (ear opening diameter / palpebral disc diameter ratio 1.84–2.25; (6) primary temporal single; (7) midbody scale rows 24; (8) ventral scale rows (excluding gulars) 40–43, gulars 21–23, with total ventral + gular scale rows numbering 61–66; (9) toes nearly or just touching fingers when limbs are adpressed; (10) 9 or 10 enlarged lamellae beneath finger IV, and 11 or 12 beneath toe IV; (11) the dark dorsolateral stripes narrow and wavy, covering 0.5–1 scale rows on the trunk, with four scale rows in between on the dorsum; (12) dorsal surface of body brassy, scattered with small dark sports; (13) in life, the ventral surface of the trunk is yellow, scattered with irregular dark spots.</p></tp:treatment-sec><tp:treatment-sec sec-type="description" id="SECID0EXRAK"><title>Description of the holotype.</title><p>Adult male in a good state of preservation with size medium, (<abbrev xmlns:xlink="http://www.w3.org/1999/xlink" xlink:title="snout-vent length, measured from the tip of the snout to the posterior edge of vent" id="ABBRID0E4RAK" xlink:type="simple">SVL</abbrev> 40.3 mm); tail relatively long (<abbrev xmlns:xlink="http://www.w3.org/1999/xlink" xlink:title="tail length, measured from the posterior margin of vent to the tip of tail" id="ABBRID0EBSAK" xlink:type="simple">TAL</abbrev> 63.7 mm, <abbrev xmlns:xlink="http://www.w3.org/1999/xlink" xlink:title="tail length, measured from the posterior margin of vent to the tip of tail" id="ABBRID0EFSAK" xlink:type="simple">TAL</abbrev>/<abbrev xmlns:xlink="http://www.w3.org/1999/xlink" xlink:title="snout-vent length, measured from the tip of the snout to the posterior edge of vent" id="ABBRID0EJSAK" xlink:type="simple">SVL</abbrev> ratio 1.58). Axilla-groin distance 22.2 mm, <abbrev xmlns:xlink="http://www.w3.org/1999/xlink" xlink:title="axilla-groin distance" id="ABBRID0ENSAK" xlink:type="simple">AGD</abbrev>/<abbrev xmlns:xlink="http://www.w3.org/1999/xlink" xlink:title="snout-vent length, measured from the tip of the snout to the posterior edge of vent" id="ABBRID0ERSAK" xlink:type="simple">SVL</abbrev> ratio 0.55. Head elongated, indistinct from the neck (<abbrev xmlns:xlink="http://www.w3.org/1999/xlink" xlink:title="head length, measured from the tip of the snout to the caudal extremity of the retroarticular process of the mandible (a prominent point externally visible at the posterior end of the lower jaw)" id="ABBRID0EVSAK" xlink:type="simple">HL</abbrev> 8.41 mm, <abbrev xmlns:xlink="http://www.w3.org/1999/xlink" xlink:title="head width, the widest portion between the left and right articulations of jaw" id="ABBRID0EZSAK" xlink:type="simple">HW</abbrev> 4.75 mm, <abbrev xmlns:xlink="http://www.w3.org/1999/xlink" xlink:title="head height, the deepest portion from ventral to dorsal surface of head" id="ABBRID0E4SAK" xlink:type="simple">HH</abbrev> 3.11 mm). Snout short, obtuse, round anteriorly (<abbrev xmlns:xlink="http://www.w3.org/1999/xlink" xlink:title="snout length, measured from the tip of the snout to the anterior corner of eye" id="ABBRID0EBTAK" xlink:type="simple">ESD</abbrev> 2.31 mm, <abbrev xmlns:xlink="http://www.w3.org/1999/xlink" xlink:title="eye-narial distance, measured from the anterior corner of the eye to the posterior margin of the naris" id="ABBRID0EFTAK" xlink:type="simple">EN</abbrev> 2.00 mm). Eye large (<abbrev xmlns:xlink="http://www.w3.org/1999/xlink" xlink:title="eye diameter, the length of the palpebral cleft" id="ABBRID0EJTAK" xlink:type="simple">ED</abbrev> 2.13 mm), lower eyelid with an undivided transparent palpebral disc (window), <abbrev xmlns:xlink="http://www.w3.org/1999/xlink" xlink:title="palpebral disc diameter, the maximum horizontal diameter of palpebral disc" id="ABBRID0ENTAK" xlink:type="simple">PDD</abbrev> 0.80 mm. Ear nearly circular; tympanum recessed and distinctly larger than the palpebral disc (<abbrev xmlns:xlink="http://www.w3.org/1999/xlink" xlink:title="ear opening diameter, maximum diameter of tympanum" id="ABBRID0ERTAK" xlink:type="simple">EL</abbrev> 1.47 mm, <abbrev xmlns:xlink="http://www.w3.org/1999/xlink" xlink:title="ear opening diameter, maximum diameter of tympanum" id="ABBRID0EVTAK" xlink:type="simple">EL</abbrev>/<abbrev xmlns:xlink="http://www.w3.org/1999/xlink" xlink:title="palpebral disc diameter, the maximum horizontal diameter of palpebral disc" id="ABBRID0EZTAK" xlink:type="simple">PDD</abbrev> ratio 1.84). Limbs relatively short, toes nearly touching fingers when limbs are adpressed (<abbrev xmlns:xlink="http://www.w3.org/1999/xlink" xlink:title="forelimb length, measured from anterior junction of forelimb and body wall to tip of the finger IV" id="ABBRID0E4TAK" xlink:type="simple">FLL</abbrev> 9.78 mm, <abbrev xmlns:xlink="http://www.w3.org/1999/xlink" xlink:title="hind-limb length, measured from anterior junction of hindlimb and body wall to tip of toe IV" id="ABBRID0EBUAK" xlink:type="simple">HLL</abbrev> 11.77 mm, <abbrev xmlns:xlink="http://www.w3.org/1999/xlink" xlink:title="finger IV length, measured from the junction between the skin of third and fourth fingers to tip of finger IV" id="ABBRID0EFUAK" xlink:type="simple">F4L</abbrev> 2.11 mm, <abbrev xmlns:xlink="http://www.w3.org/1999/xlink" xlink:title="toe IV length, measured from the junction between the skin of third and fourth toes to tip of toe IV" id="ABBRID0EJUAK" xlink:type="simple">T4L</abbrev> 3.88 mm, <abbrev xmlns:xlink="http://www.w3.org/1999/xlink" xlink:title="forelimb length, measured from anterior junction of forelimb and body wall to tip of the finger IV" id="ABBRID0ENUAK" xlink:type="simple">FLL</abbrev>/<abbrev xmlns:xlink="http://www.w3.org/1999/xlink" xlink:title="snout-vent length, measured from the tip of the snout to the posterior edge of vent" id="ABBRID0ERUAK" xlink:type="simple">SVL</abbrev> ratio 0.24, <abbrev xmlns:xlink="http://www.w3.org/1999/xlink" xlink:title="hind-limb length, measured from anterior junction of hindlimb and body wall to tip of toe IV" id="ABBRID0EVUAK" xlink:type="simple">HLL</abbrev>/<abbrev xmlns:xlink="http://www.w3.org/1999/xlink" xlink:title="snout-vent length, measured from the tip of the snout to the posterior edge of vent" id="ABBRID0EZUAK" xlink:type="simple">SVL</abbrev> ratio 0.29). Digits moderately long and slender, each ending in a clearly visible, slightly curved claw. Relative digit lengths of the manus: IV &gt; III &gt; II &gt; V &gt; I, and of the pes: IV &gt; III &gt; V &gt; II &gt; I.</p><p><bold><italic>Head scalation</italic> (Fig. <xref ref-type="fig" rid="F4">4</xref>).</bold> Head scales smooth. Rrostral convex, wider than high, distinctly visible from above, in contact with the 1<sup>st</sup> supralabials, nasals, and frontonasal; supranasals absent; frontonasal one, approximately boat-shaped, width ~2× the height., in contact with the rostral, nasals, anterior loreals, prefrontals and frontal; prefrontals two, not in contact with each other, separated medially by frontal; frontal slender, longer than wide, diamond-shaped, in contact with the 1<sup>st</sup> superciliary, 1<sup>st</sup> and 2<sup>nd</sup> supraoculars laterally; a pair of frontoparietals, in contact with each other anteriorly, bordered by frontal, 2<sup>nd</sup> to 4<sup>th</sup> supraoculars, interparietal and parietals; interparietal diamond-shaped, width less than height; parietals large, in contact posteriorly, posterolateral border surrounded by the upper secondary temporals, prenuchals, and enlarged nuchals; a single pair of prenuchals, and three pairs of enlarged nuchals.</p><fig id="F4" position="float" orientation="portrait"><object-id xmlns:xlink="http://www.w3.org/1999/xlink" content-type="doi" xlink:type="simple">10.3897/zookeys.1258.161382.figure4</object-id><object-id xmlns:xlink="http://www.w3.org/1999/xlink" content-type="arpha" xlink:type="simple">8602779A-24EB-5203-A892-193891200FA3</object-id><label>Figure 4.</label><caption><p>Head scalation of <italic><tp:taxon-name><tp:taxon-name-part taxon-name-part-type="genus" reg="Scincella">Scincella</tp:taxon-name-part> <tp:taxon-name-part taxon-name-part-type="species" reg="tenuistriata">tenuistriata</tp:taxon-name-part></tp:taxon-name></italic> sp. nov. (holotype, <named-content xmlns:xlink="http://www.w3.org/1999/xlink" content-type="dwc:institutional_code" xlink:title="Qinghai University" xlink:href="http://grbio.org/institution/qinghai-university" xlink:type="simple">QHU</named-content> R2025009, adult male). A. Dorsal; B. Lateral; C. Ventral views. Notes: CH: chin-shield; F: frontal, <abbrev xmlns:xlink="http://www.w3.org/1999/xlink" xlink:title="frontonasals" id="ABBRID0ELWAK" xlink:type="simple">FrN</abbrev>: frontonasal; <abbrev xmlns:xlink="http://www.w3.org/1999/xlink" xlink:title="frontoparietals" id="ABBRID0EPWAK" xlink:type="simple">FrP</abbrev>: frontoparietal; <abbrev xmlns:xlink="http://www.w3.org/1999/xlink" xlink:title="infralabials" id="ABBRID0ETWAK" xlink:type="simple">IL</abbrev>: infralabials; IP: interparietal; L: loreals; M: mental; <abbrev xmlns:xlink="http://www.w3.org/1999/xlink" xlink:title="nuchals" id="ABBRID0EXWAK" xlink:type="simple">NU</abbrev>: nuchals; P: parietal; <abbrev xmlns:xlink="http://www.w3.org/1999/xlink" xlink:title="prefrontals" id="ABBRID0E2WAK" xlink:type="simple">PF</abbrev>: prefrontal; PM: postmental; R: rostral; <abbrev xmlns:xlink="http://www.w3.org/1999/xlink" xlink:title="superciliaries" id="ABBRID0E6WAK" xlink:type="simple">SCI</abbrev>: supraciliaries; <abbrev xmlns:xlink="http://www.w3.org/1999/xlink" xlink:title="supralabials" id="ABBRID0EDXAK" xlink:type="simple">SL</abbrev>: supralabials; <abbrev xmlns:xlink="http://www.w3.org/1999/xlink" xlink:title="supraoculars" id="ABBRID0EHXAK" xlink:type="simple">SO</abbrev>: supraoculars; TEM: temporals. Photographs and drawings by YHX. Scale bars: 5 mm.</p></caption><graphic xmlns:xlink="http://www.w3.org/1999/xlink" xlink:href="zookeys-1258-009_article-161382__-g004.jpg" position="float" orientation="portrait" xlink:type="simple" id="oo_1455507.jpg"><uri content-type="original_file" xlink:type="simple">https://binary.pensoft.net/fig/1455507</uri></graphic></fig><p>Nostril oval, located at the center of the nasal; nasal entire, diamond-shaped, width approximately equal to height, in contact with the rostral, frontonasal, 1<sup>st</sup> loreal, and 1<sup>st</sup> supralabial; loreals 2, subequal in size; supraoculars 4/4, the 1<sup>st</sup> contacts the frontal, the 2<sup>nd</sup> is the largest and contacts both the frontal and frontoparietals, and the 3<sup>rd</sup> and 4<sup>th</sup> contact the frontoparietals; superciliaries 6/6, the 1<sup>st</sup> is the largest; the palpebral disc is bordered by a series of small scales; temporals 1+2, the anterior one subrectangular, the upper secondary temporal is the largest, while the lower one is smaller and broadly contacts the upper; supralabials 7/7, 1<sup>st</sup> smallest, 5<sup>th</sup> below the window, 6<sup>th</sup> largest.</p><p>Mental wider than long, round anteriorly, in contact with the 1<sup>st</sup> infralabials and postmental; postmental large and subpentagonal, contacting the mental, the first two infralabials on each side, and the first pair of chin shields; infralabials 5/6, 1<sup>st</sup> smallest, 4<sup>th</sup>/6<sup>th</sup> largest; three pairs of chin shields, the first pair in contact medially, the second pair separated by one gular scale, and the third pair separated by three gulars; gulars 22.</p><p><bold><italic>Body scalation</italic> (Fig. <xref ref-type="fig" rid="F5">5</xref>).</bold> Body scalation smooth, scales around midbody in 24 rows; distinctly larger than lateral scales and slightly larger than ventrals; paravertebral scale series composed of 51 scales; dorsal scales between dorsolateral stripes 1/2+4+1/2. Ventral scales slightly enlarged medially, decreasing toward the flanks; ventral scale rows (excluding gulars) 41, <abbrev xmlns:xlink="http://www.w3.org/1999/xlink" xlink:title="gulars scale" id="ABBRID0E2YAK" xlink:type="simple">GS</abbrev>+<abbrev xmlns:xlink="http://www.w3.org/1999/xlink" xlink:title="ventral scale rows, the number of scale rows counted between gulars and precloacals" id="ABBRID0E6YAK" xlink:type="simple">VS</abbrev> 63; medial pair of precloacal scales enlarged, the left one overlapping the right one. Tail complete; tail scales imbricate and generally uniform in shape, except for the markedly widened subcaudals. Limbs pentadactyl; dorsal surface of fingers and toes covered with two interdigitating scale rows; 10 enlarged lamellae beneath finger IV and 11 beneath toe IV.</p><fig id="F5" position="float" orientation="portrait"><object-id xmlns:xlink="http://www.w3.org/1999/xlink" content-type="doi" xlink:type="simple">10.3897/zookeys.1258.161382.figure5</object-id><object-id xmlns:xlink="http://www.w3.org/1999/xlink" content-type="arpha" xlink:type="simple">EFDC2195-1FB1-5354-8B2C-D1CCC85CC247</object-id><label>Figure 5.</label><caption><p>Dorsal (A), lateral (B), and ventral (C) views of the body; D. Ventral view of the hand; E. Ventral view of the foot of <italic><tp:taxon-name><tp:taxon-name-part taxon-name-part-type="genus" reg="Scincella">Scincella</tp:taxon-name-part> <tp:taxon-name-part taxon-name-part-type="species" reg="tenuistriata">tenuistriata</tp:taxon-name-part></tp:taxon-name></italic> sp. nov. (holotype, <named-content xmlns:xlink="http://www.w3.org/1999/xlink" content-type="dwc:institutional_code" xlink:title="Qinghai University" xlink:href="http://grbio.org/institution/qinghai-university" xlink:type="simple">QHU</named-content> R2025009, adult male) in preservation. Photographs by YHX. Scale bars: 5 mm (A–C); 2 mm (D, E).</p></caption><graphic xmlns:xlink="http://www.w3.org/1999/xlink" xlink:href="zookeys-1258-009_article-161382__-g005.jpg" position="float" orientation="portrait" xlink:type="simple" id="oo_1455508.jpg"><uri content-type="original_file" xlink:type="simple">https://binary.pensoft.net/fig/1455508</uri></graphic></fig><p><bold><italic>Coloration of the holotype in life</italic> (Fig. <xref ref-type="fig" rid="F6">6</xref>).</bold> In life, dorsal surface of the head is brassy, scattered with small, irregular dark spots. The upper lateral margins of the head also copper-colored, gradually fading to light brown ventrally, and densely covered with small, ink splatter-like dark spots. The ventral surface of head is creamy white, marked with irregular dark blotches. Each blotch is smaller than a single scale and composed of clusters of over a dozen minute dots.</p><fig id="F6" position="float" orientation="portrait"><object-id xmlns:xlink="http://www.w3.org/1999/xlink" content-type="doi" xlink:type="simple">10.3897/zookeys.1258.161382.figure6</object-id><object-id xmlns:xlink="http://www.w3.org/1999/xlink" content-type="arpha" xlink:type="simple">C49675B5-9657-5F5E-B0C1-3BEE584B4279</object-id><label>Figure 6.</label><caption><p>Dorsal (A) and ventral (B) views of the holotype (<named-content xmlns:xlink="http://www.w3.org/1999/xlink" content-type="dwc:institutional_code" xlink:title="Qinghai University" xlink:href="http://grbio.org/institution/qinghai-university" xlink:type="simple">QHU</named-content> R2025009, adult male) of <italic><tp:taxon-name><tp:taxon-name-part taxon-name-part-type="genus" reg="Scincella">Scincella</tp:taxon-name-part> <tp:taxon-name-part taxon-name-part-type="species" reg="tenuistriata">tenuistriata</tp:taxon-name-part></tp:taxon-name></italic> sp. nov. in life in situ. Photographs by YHX.</p></caption><graphic xmlns:xlink="http://www.w3.org/1999/xlink" xlink:href="zookeys-1258-009_article-161382__-g006.jpg" position="float" orientation="portrait" xlink:type="simple" id="oo_1455509.jpg"><uri content-type="original_file" xlink:type="simple">https://binary.pensoft.net/fig/1455509</uri></graphic></fig><p>The dorsal surface of the body and tail is brassy, scattered with small, irregular dark spots. A dark dorsolateral stripe is slightly wavy and very narrow, covering ~0.5–1 scale row on the trunk. The stripe originates at the snout, follows the upper edges of the nasal and loreals, is interrupted at the eye, then resumes posterior the eye and extends along the flanks above the forelimbs and hindlimbs, reaching the tip of the tail. The ground color of the upper flanks is dark brown, bearing scattered black spots that occasionally coalesce into broken, irregular longitudinal streaks. Further ventrally, the brown gradually fades, with the surface marked by small cream and blackish-brown speckles. Near the ventral edge, the brown coloration breaks up further and merges gradually into the lighter ventral coloration. The ventral surface of the trunk is yellow, with a few small, irregular dark spots. The ventral surface of the tail is yellow basally, transitioning to gray posteriorly and densely covered with small dark spots throughout.</p><p><bold><italic>Coloration of the holotype in preservation</italic> (Fig. <xref ref-type="fig" rid="F7">7</xref>).</bold> After one month in ethanol, the coloration remains similar to that in life, except that the lateral body appears paler, the ventral surface of the trunk faded to a very light cream yellow, and the ventral surface of the tail has turned grayish white.</p><fig id="F7" position="float" orientation="portrait"><object-id xmlns:xlink="http://www.w3.org/1999/xlink" content-type="doi" xlink:type="simple">10.3897/zookeys.1258.161382.figure7</object-id><object-id xmlns:xlink="http://www.w3.org/1999/xlink" content-type="arpha" xlink:type="simple">39C66E61-9021-5153-A9DB-12A85D0817A6</object-id><label>Figure 7.</label><caption><p>Dorsal (A) and ventral (B) views of the holotype (<named-content xmlns:xlink="http://www.w3.org/1999/xlink" content-type="dwc:institutional_code" xlink:title="Qinghai University" xlink:href="http://grbio.org/institution/qinghai-university" xlink:type="simple">QHU</named-content> R2025009, adult male) of <italic><tp:taxon-name><tp:taxon-name-part taxon-name-part-type="genus" reg="Scincella">Scincella</tp:taxon-name-part> <tp:taxon-name-part taxon-name-part-type="species" reg="tenuistriata">tenuistriata</tp:taxon-name-part></tp:taxon-name></italic> sp. nov. in preservation. Photographs by YHX. Scale bars: 10 mm.</p></caption><graphic xmlns:xlink="http://www.w3.org/1999/xlink" xlink:href="zookeys-1258-009_article-161382__-g007.jpg" position="float" orientation="portrait" xlink:type="simple" id="oo_1455510.jpg"><uri content-type="original_file" xlink:type="simple">https://binary.pensoft.net/fig/1455510</uri></graphic></fig></tp:treatment-sec><tp:treatment-sec sec-type="variation" id="SECID0EO3AK"><title>Variation.</title><p>Morphometric and meristic data of the type series of <italic><tp:taxon-name><tp:taxon-name-part taxon-name-part-type="genus" reg="Scincella">Scincella</tp:taxon-name-part> <tp:taxon-name-part taxon-name-part-type="species" reg="tenuistriata">tenuistriata</tp:taxon-name-part></tp:taxon-name></italic> sp. nov. are provided in Table <xref ref-type="table" rid="T3">4</xref>. The paratypes exhibit coloration generally similar to the holotype, with minor individual variation. Notably, <named-content xmlns:xlink="http://www.w3.org/1999/xlink" content-type="dwc:institutional_code" xlink:title="Qinghai University" xlink:href="http://grbio.org/institution/qinghai-university" xlink:type="simple">QHU</named-content> R2025010 has an almost spotless ventral surface at midbody, whereas <named-content xmlns:xlink="http://www.w3.org/1999/xlink" content-type="dwc:institutional_code" xlink:title="Qinghai University" xlink:href="http://grbio.org/institution/qinghai-university" xlink:type="simple">QHU</named-content> R2025011, <named-content xmlns:xlink="http://www.w3.org/1999/xlink" content-type="dwc:institutional_code" xlink:title="Qinghai University" xlink:href="http://grbio.org/institution/qinghai-university" xlink:type="simple">QHU</named-content> R2025012, and <named-content xmlns:xlink="http://www.w3.org/1999/xlink" content-type="dwc:institutional_code" xlink:title="Qinghai University" xlink:href="http://grbio.org/institution/qinghai-university" xlink:type="simple">QHU</named-content> R2025013 bear numerous large, dark spots scattered across the venter (Fig. <xref ref-type="fig" rid="F8">8</xref>). The main differences in morphometric and scalation characters among the type series (<italic>n</italic> = 8) are as follows: <abbrev xmlns:xlink="http://www.w3.org/1999/xlink" xlink:title="tail length, measured from the posterior margin of vent to the tip of tail" id="ABBRID0EZ4AK" xlink:type="simple">TAL</abbrev>/<abbrev xmlns:xlink="http://www.w3.org/1999/xlink" xlink:title="snout-vent length, measured from the tip of the snout to the posterior edge of vent" id="ABBRID0E44AK" xlink:type="simple">SVL</abbrev> ratio 1.58–1.75; toes can touch the fingers when limbs are adpressed in specimens <named-content xmlns:xlink="http://www.w3.org/1999/xlink" content-type="dwc:institutional_code" xlink:title="Qinghai University" xlink:href="http://grbio.org/institution/qinghai-university" xlink:type="simple">QHU</named-content> R2025010, <named-content xmlns:xlink="http://www.w3.org/1999/xlink" content-type="dwc:institutional_code" xlink:title="Qinghai University" xlink:href="http://grbio.org/institution/qinghai-university" xlink:type="simple">QHU</named-content> R2025014, and <named-content xmlns:xlink="http://www.w3.org/1999/xlink" content-type="dwc:institutional_code" xlink:title="Qinghai University" xlink:href="http://grbio.org/institution/qinghai-university" xlink:type="simple">QHU</named-content> R2025015; <abbrev xmlns:xlink="http://www.w3.org/1999/xlink" xlink:title="paravertebral scale rows, the number of scale rows counted between parietals and the just posterior margin of hindlimbs" id="ABBRID0EN5AK" xlink:type="simple">PVSR</abbrev> 51–61; <abbrev xmlns:xlink="http://www.w3.org/1999/xlink" xlink:title="ventral scale rows, the number of scale rows counted between gulars and precloacals" id="ABBRID0ER5AK" xlink:type="simple">VS</abbrev> 40–43; <abbrev xmlns:xlink="http://www.w3.org/1999/xlink" xlink:title="gulars scale" id="ABBRID0EV5AK" xlink:type="simple">GS</abbrev> 21–23, <abbrev xmlns:xlink="http://www.w3.org/1999/xlink" xlink:title="gulars scale" id="ABBRID0EZ5AK" xlink:type="simple">GS</abbrev>+<abbrev xmlns:xlink="http://www.w3.org/1999/xlink" xlink:title="ventral scale rows, the number of scale rows counted between gulars and precloacals" id="ABBRID0E45AK" xlink:type="simple">VS</abbrev> 61–65; prefrontals in contact in specimens <named-content xmlns:xlink="http://www.w3.org/1999/xlink" content-type="dwc:institutional_code" xlink:title="Qinghai University" xlink:href="http://grbio.org/institution/qinghai-university" xlink:type="simple">QHU</named-content> R2025012, <named-content xmlns:xlink="http://www.w3.org/1999/xlink" content-type="dwc:institutional_code" xlink:title="Qinghai University" xlink:href="http://grbio.org/institution/qinghai-university" xlink:type="simple">QHU</named-content> R2025013, <named-content xmlns:xlink="http://www.w3.org/1999/xlink" content-type="dwc:institutional_code" xlink:title="Qinghai University" xlink:href="http://grbio.org/institution/qinghai-university" xlink:type="simple">QHU</named-content> R2025014, and <named-content xmlns:xlink="http://www.w3.org/1999/xlink" content-type="dwc:institutional_code" xlink:title="Qinghai University" xlink:href="http://grbio.org/institution/qinghai-university" xlink:type="simple">QHU</named-content> R2025015; <abbrev xmlns:xlink="http://www.w3.org/1999/xlink" xlink:title="nuchals" id="ABBRID0ER6AK" xlink:type="simple">NU</abbrev> 3–4; and <abbrev xmlns:xlink="http://www.w3.org/1999/xlink" xlink:title="number of enlarged, subdigital lamellae beneath finger IV" id="ABBRID0EV6AK" xlink:type="simple">F4S</abbrev> 9–10, <abbrev xmlns:xlink="http://www.w3.org/1999/xlink" xlink:title="number of enlarged, subdigital lamellae beneath toe IV" id="ABBRID0EZ6AK" xlink:type="simple">T4S</abbrev> 11–12.</p><table-wrap id="T3" position="float" orientation="portrait"><label>Table 4.</label><caption><p>Main morphological characteristics of the type series (all males) of <italic><tp:taxon-name><tp:taxon-name-part taxon-name-part-type="genus" reg="Scincella">Scincella</tp:taxon-name-part> <tp:taxon-name-part taxon-name-part-type="species" reg="tenuistriata">tenuistriata</tp:taxon-name-part></tp:taxon-name></italic> sp. nov. All measurements are in mm, the abbreviations of morphological characters are defined in the Materials and methods section.</p></caption><table id="TID0ED6DI" rules="all"><tbody><tr><th rowspan="1" colspan="1">Specimen</th><th rowspan="1" colspan="1"><named-content xmlns:xlink="http://www.w3.org/1999/xlink" content-type="dwc:institutional_code" xlink:title="Qinghai University" xlink:href="http://grbio.org/institution/qinghai-university" xlink:type="simple">QHU</named-content> R2025009</th><th rowspan="1" colspan="1"><named-content xmlns:xlink="http://www.w3.org/1999/xlink" content-type="dwc:institutional_code" xlink:title="Qinghai University" xlink:href="http://grbio.org/institution/qinghai-university" xlink:type="simple">QHU</named-content> R2025008</th><th rowspan="1" colspan="1"><named-content xmlns:xlink="http://www.w3.org/1999/xlink" content-type="dwc:institutional_code" xlink:title="Qinghai University" xlink:href="http://grbio.org/institution/qinghai-university" xlink:type="simple">QHU</named-content> R2025010</th><th rowspan="1" colspan="1"><named-content xmlns:xlink="http://www.w3.org/1999/xlink" content-type="dwc:institutional_code" xlink:title="Qinghai University" xlink:href="http://grbio.org/institution/qinghai-university" xlink:type="simple">QHU</named-content> R2025011</th><th rowspan="1" colspan="1"><named-content xmlns:xlink="http://www.w3.org/1999/xlink" content-type="dwc:institutional_code" xlink:title="Qinghai University" xlink:href="http://grbio.org/institution/qinghai-university" xlink:type="simple">QHU</named-content> R2025012</th><th rowspan="1" colspan="1"><named-content xmlns:xlink="http://www.w3.org/1999/xlink" content-type="dwc:institutional_code" xlink:title="Qinghai University" xlink:href="http://grbio.org/institution/qinghai-university" xlink:type="simple">QHU</named-content> R2025013</th><th rowspan="1" colspan="1"><named-content xmlns:xlink="http://www.w3.org/1999/xlink" content-type="dwc:institutional_code" xlink:title="Qinghai University" xlink:href="http://grbio.org/institution/qinghai-university" xlink:type="simple">QHU</named-content> R2025014</th><th rowspan="1" colspan="1"><named-content xmlns:xlink="http://www.w3.org/1999/xlink" content-type="dwc:institutional_code" xlink:title="Qinghai University" xlink:href="http://grbio.org/institution/qinghai-university" xlink:type="simple">QHU</named-content> R2025015</th><th rowspan="3" colspan="1">Range</th></tr><tr><th rowspan="1" colspan="1">Type</th><th rowspan="1" colspan="1">Holotype</th><th rowspan="1" colspan="1">Paratype</th><th rowspan="1" colspan="1">Paratype</th><th rowspan="1" colspan="1">Paratype</th><th rowspan="1" colspan="1">Paratype</th><th rowspan="1" colspan="1">Paratype</th><th rowspan="1" colspan="1">Paratype</th><th rowspan="1" colspan="1">Paratype</th></tr><tr><th rowspan="1" colspan="1">Sex</th><th rowspan="1" colspan="1">♂</th><th rowspan="1" colspan="1">♂</th><th rowspan="1" colspan="1">♂</th><th rowspan="1" colspan="1">♂</th><th rowspan="1" colspan="1">♂</th><th rowspan="1" colspan="1">♂</th><th rowspan="1" colspan="1">♂</th><th rowspan="1" colspan="1">♂</th></tr><tr><td rowspan="1" colspan="1">Original tail</td><td rowspan="1" colspan="1">Yes</td><td rowspan="1" colspan="1">No</td><td rowspan="1" colspan="1">No</td><td rowspan="1" colspan="1">Yes</td><td rowspan="1" colspan="1">No</td><td rowspan="1" colspan="1">No</td><td rowspan="1" colspan="1">Yes</td><td rowspan="1" colspan="1">No</td><td rowspan="1" colspan="1"/></tr><tr><td rowspan="1" colspan="1">
                      <abbrev xmlns:xlink="http://www.w3.org/1999/xlink" xlink:title="snout-vent length, measured from the tip of the snout to the posterior edge of vent" id="ABBRID0EYFBK" xlink:type="simple">SVL</abbrev>
                    </td><td rowspan="1" colspan="1">40.3</td><td rowspan="1" colspan="1">42.4</td><td rowspan="1" colspan="1">41.0</td><td rowspan="1" colspan="1">38.1</td><td rowspan="1" colspan="1">40.5</td><td rowspan="1" colspan="1">39.6</td><td rowspan="1" colspan="1">37.6</td><td rowspan="1" colspan="1">40.2</td><td rowspan="1" colspan="1">37.6–42.4</td></tr><tr><td rowspan="1" colspan="1">
                      <abbrev xmlns:xlink="http://www.w3.org/1999/xlink" xlink:title="tail length, measured from the posterior margin of vent to the tip of tail" id="ABBRID0E3GBK" xlink:type="simple">TAL</abbrev>
                    </td><td rowspan="1" colspan="1">63.7</td><td rowspan="1" colspan="1">–</td><td rowspan="1" colspan="1">–</td><td rowspan="1" colspan="1">66.7</td><td rowspan="1" colspan="1">–</td><td rowspan="1" colspan="1">–</td><td rowspan="1" colspan="1">60.5</td><td rowspan="1" colspan="1">–</td><td rowspan="1" colspan="1">60.5–66.7</td></tr><tr><td rowspan="1" colspan="1"><abbrev xmlns:xlink="http://www.w3.org/1999/xlink" xlink:title="tail length, measured from the posterior margin of vent to the tip of tail" id="ABBRID0EAIBK" xlink:type="simple">TAL</abbrev>/<abbrev xmlns:xlink="http://www.w3.org/1999/xlink" xlink:title="snout-vent length, measured from the tip of the snout to the posterior edge of vent" id="ABBRID0EEIBK" xlink:type="simple">SVL</abbrev></td><td rowspan="1" colspan="1">1.58</td><td rowspan="1" colspan="1">–</td><td rowspan="1" colspan="1">–</td><td rowspan="1" colspan="1">1.75</td><td rowspan="1" colspan="1">–</td><td rowspan="1" colspan="1">–</td><td rowspan="1" colspan="1">1.61</td><td rowspan="1" colspan="1">–</td><td rowspan="1" colspan="1">1.58–1.75</td></tr><tr><td rowspan="1" colspan="1">
                      <abbrev xmlns:xlink="http://www.w3.org/1999/xlink" xlink:title="axilla-groin distance" id="ABBRID0EHJBK" xlink:type="simple">AGD</abbrev>
                    </td><td rowspan="1" colspan="1">22.2</td><td rowspan="1" colspan="1">22.7</td><td rowspan="1" colspan="1">22.4</td><td rowspan="1" colspan="1">20.8</td><td rowspan="1" colspan="1">22.3</td><td rowspan="1" colspan="1">22.0</td><td rowspan="1" colspan="1">21.8</td><td rowspan="1" colspan="1">22.4</td><td rowspan="1" colspan="1">21.8–22.7</td></tr><tr><td rowspan="1" colspan="1"><abbrev xmlns:xlink="http://www.w3.org/1999/xlink" xlink:title="axilla-groin distance" id="ABBRID0ELKBK" xlink:type="simple">AGD</abbrev>/<abbrev xmlns:xlink="http://www.w3.org/1999/xlink" xlink:title="snout-vent length, measured from the tip of the snout to the posterior edge of vent" id="ABBRID0EPKBK" xlink:type="simple">SVL</abbrev></td><td rowspan="1" colspan="1">0.55</td><td rowspan="1" colspan="1">0.54</td><td rowspan="1" colspan="1">0.55</td><td rowspan="1" colspan="1">0.55</td><td rowspan="1" colspan="1">0.55</td><td rowspan="1" colspan="1">0.56</td><td rowspan="1" colspan="1">0.58</td><td rowspan="1" colspan="1">0.56</td><td rowspan="1" colspan="1">0.54–0.58</td></tr><tr><td rowspan="1" colspan="1">
                      <abbrev xmlns:xlink="http://www.w3.org/1999/xlink" xlink:title="head length, measured from the tip of the snout to the caudal extremity of the retroarticular process of the mandible (a prominent point externally visible at the posterior end of the lower jaw)" id="ABBRID0ESLBK" xlink:type="simple">HL</abbrev>
                    </td><td rowspan="1" colspan="1">8.41</td><td rowspan="1" colspan="1">9.21</td><td rowspan="1" colspan="1">8.17</td><td rowspan="1" colspan="1">8.57</td><td rowspan="1" colspan="1">8.22</td><td rowspan="1" colspan="1">8.60</td><td rowspan="1" colspan="1">8.15</td><td rowspan="1" colspan="1">8.87</td><td rowspan="1" colspan="1">8.15–9.21</td></tr><tr><td rowspan="1" colspan="1">
                      <abbrev xmlns:xlink="http://www.w3.org/1999/xlink" xlink:title="head width, the widest portion between the left and right articulations of jaw" id="ABBRID0EWMBK" xlink:type="simple">HW</abbrev>
                    </td><td rowspan="1" colspan="1">4.75</td><td rowspan="1" colspan="1">4.95</td><td rowspan="1" colspan="1">4.52</td><td rowspan="1" colspan="1">4.64</td><td rowspan="1" colspan="1">4.76</td><td rowspan="1" colspan="1">4.82</td><td rowspan="1" colspan="1">4.32</td><td rowspan="1" colspan="1">4.91</td><td rowspan="1" colspan="1">4.52–4.95</td></tr><tr><td rowspan="1" colspan="1">
                      <abbrev xmlns:xlink="http://www.w3.org/1999/xlink" xlink:title="head height, the deepest portion from ventral to dorsal surface of head" id="ABBRID0E1NBK" xlink:type="simple">HH</abbrev>
                    </td><td rowspan="1" colspan="1">3.11</td><td rowspan="1" colspan="1">3.79</td><td rowspan="1" colspan="1">3.36</td><td rowspan="1" colspan="1">3.15</td><td rowspan="1" colspan="1">3.43</td><td rowspan="1" colspan="1">3.64</td><td rowspan="1" colspan="1">2.91</td><td rowspan="1" colspan="1">3.98</td><td rowspan="1" colspan="1">2.91–3.98</td></tr><tr><td rowspan="1" colspan="1">
                      <abbrev xmlns:xlink="http://www.w3.org/1999/xlink" xlink:title="eye diameter, the length of the palpebral cleft" id="ABBRID0E5OBK" xlink:type="simple">ED</abbrev>
                    </td><td rowspan="1" colspan="1">2.13</td><td rowspan="1" colspan="1">2.32</td><td rowspan="1" colspan="1">2.09</td><td rowspan="1" colspan="1">2.27</td><td rowspan="1" colspan="1">2.25</td><td rowspan="1" colspan="1">2.09</td><td rowspan="1" colspan="1">2.07</td><td rowspan="1" colspan="1">2.09</td><td rowspan="1" colspan="1">2.07–2.32</td></tr><tr><td rowspan="1" colspan="1">
                      <abbrev xmlns:xlink="http://www.w3.org/1999/xlink" xlink:title="snout length, measured from the tip of the snout to the anterior corner of eye" id="ABBRID0ECQBK" xlink:type="simple">ESD</abbrev>
                    </td><td rowspan="1" colspan="1">2.31</td><td rowspan="1" colspan="1">2.36</td><td rowspan="1" colspan="1">2.46</td><td rowspan="1" colspan="1">2.33</td><td rowspan="1" colspan="1">2.56</td><td rowspan="1" colspan="1">2.62</td><td rowspan="1" colspan="1">2.73</td><td rowspan="1" colspan="1">2.71</td><td rowspan="1" colspan="1">2.31–2.73</td></tr><tr><td rowspan="1" colspan="1">
                      <abbrev xmlns:xlink="http://www.w3.org/1999/xlink" xlink:title="eye-narial distance, measured from the anterior corner of the eye to the posterior margin of the naris" id="ABBRID0EGRBK" xlink:type="simple">EN</abbrev>
                    </td><td rowspan="1" colspan="1">2.00</td><td rowspan="1" colspan="1">1.95</td><td rowspan="1" colspan="1">1.82</td><td rowspan="1" colspan="1">1.53</td><td rowspan="1" colspan="1">1.59</td><td rowspan="1" colspan="1">1.86</td><td rowspan="1" colspan="1">1.82</td><td rowspan="1" colspan="1">1.87</td><td rowspan="1" colspan="1">1.53–2.00</td></tr><tr><td rowspan="1" colspan="1">
                      <abbrev xmlns:xlink="http://www.w3.org/1999/xlink" xlink:title="palpebral disc diameter, the maximum horizontal diameter of palpebral disc" id="ABBRID0EKSBK" xlink:type="simple">PDD</abbrev>
                    </td><td rowspan="1" colspan="1">0.80</td><td rowspan="1" colspan="1">0.67</td><td rowspan="1" colspan="1">0.65</td><td rowspan="1" colspan="1">0.74</td><td rowspan="1" colspan="1">0.78</td><td rowspan="1" colspan="1">0.78</td><td rowspan="1" colspan="1">0.63</td><td rowspan="1" colspan="1">0.75</td><td rowspan="1" colspan="1">0.63–0.80</td></tr><tr><td rowspan="1" colspan="1">
                      <abbrev xmlns:xlink="http://www.w3.org/1999/xlink" xlink:title="ear opening diameter, maximum diameter of tympanum" id="ABBRID0EOTBK" xlink:type="simple">EL</abbrev>
                    </td><td rowspan="1" colspan="1">1.47</td><td rowspan="1" colspan="1">1.51</td><td rowspan="1" colspan="1">1.33</td><td rowspan="1" colspan="1">1.47</td><td rowspan="1" colspan="1">1.50</td><td rowspan="1" colspan="1">1.52</td><td rowspan="1" colspan="1">1.32</td><td rowspan="1" colspan="1">1.45</td><td rowspan="1" colspan="1">1.33–1.52</td></tr><tr><td rowspan="1" colspan="1"><abbrev xmlns:xlink="http://www.w3.org/1999/xlink" xlink:title="ear opening diameter, maximum diameter of tympanum" id="ABBRID0ESUBK" xlink:type="simple">EL</abbrev>/<abbrev xmlns:xlink="http://www.w3.org/1999/xlink" xlink:title="palpebral disc diameter, the maximum horizontal diameter of palpebral disc" id="ABBRID0EWUBK" xlink:type="simple">PDD</abbrev></td><td rowspan="1" colspan="1">1.84</td><td rowspan="1" colspan="1">2.25</td><td rowspan="1" colspan="1">2.05</td><td rowspan="1" colspan="1">1.99</td><td rowspan="1" colspan="1">1.92</td><td rowspan="1" colspan="1">1.95</td><td rowspan="1" colspan="1">2.10</td><td rowspan="1" colspan="1">1.93</td><td rowspan="1" colspan="1">1.84–2.25</td></tr><tr><td rowspan="1" colspan="1">
                      <abbrev xmlns:xlink="http://www.w3.org/1999/xlink" xlink:title="forelimb length, measured from anterior junction of forelimb and body wall to tip of the finger IV" id="ABBRID0EZVBK" xlink:type="simple">FLL</abbrev>
                    </td><td rowspan="1" colspan="1">9.78</td><td rowspan="1" colspan="1">9.66</td><td rowspan="1" colspan="1">9.67</td><td rowspan="1" colspan="1">9.68</td><td rowspan="1" colspan="1">9.01</td><td rowspan="1" colspan="1">9.44</td><td rowspan="1" colspan="1">9.64</td><td rowspan="1" colspan="1">9.77</td><td rowspan="1" colspan="1">9.01–9.78</td></tr><tr><td rowspan="1" colspan="1"><abbrev xmlns:xlink="http://www.w3.org/1999/xlink" xlink:title="forelimb length, measured from anterior junction of forelimb and body wall to tip of the finger IV" id="ABBRID0E4WBK" xlink:type="simple">FLL</abbrev>/<abbrev xmlns:xlink="http://www.w3.org/1999/xlink" xlink:title="snout-vent length, measured from the tip of the snout to the posterior edge of vent" id="ABBRID0EBXBK" xlink:type="simple">SVL</abbrev></td><td rowspan="1" colspan="1">0.24</td><td rowspan="1" colspan="1">0.23</td><td rowspan="1" colspan="1">0.24</td><td rowspan="1" colspan="1">0.25</td><td rowspan="1" colspan="1">0.22</td><td rowspan="1" colspan="1">0.24</td><td rowspan="1" colspan="1">0.26</td><td rowspan="1" colspan="1">0.24</td><td rowspan="1" colspan="1">0.22–0.26</td></tr><tr><td rowspan="1" colspan="1">
                      <abbrev xmlns:xlink="http://www.w3.org/1999/xlink" xlink:title="hind-limb length, measured from anterior junction of hindlimb and body wall to tip of toe IV" id="ABBRID0EEYBK" xlink:type="simple">HLL</abbrev>
                    </td><td rowspan="1" colspan="1">11.77</td><td rowspan="1" colspan="1">12.63</td><td rowspan="1" colspan="1">12.94</td><td rowspan="1" colspan="1">11.77</td><td rowspan="1" colspan="1">12.46</td><td rowspan="1" colspan="1">12.33</td><td rowspan="1" colspan="1">12.56</td><td rowspan="1" colspan="1">13.89</td><td rowspan="1" colspan="1">11.77–13.89</td></tr><tr><td rowspan="1" colspan="1"><abbrev xmlns:xlink="http://www.w3.org/1999/xlink" xlink:title="hind-limb length, measured from anterior junction of hindlimb and body wall to tip of toe IV" id="ABBRID0EIZBK" xlink:type="simple">HLL</abbrev>/<abbrev xmlns:xlink="http://www.w3.org/1999/xlink" xlink:title="snout-vent length, measured from the tip of the snout to the posterior edge of vent" id="ABBRID0EMZBK" xlink:type="simple">SVL</abbrev></td><td rowspan="1" colspan="1">0.29</td><td rowspan="1" colspan="1">0.30</td><td rowspan="1" colspan="1">0.32</td><td rowspan="1" colspan="1">0.31</td><td rowspan="1" colspan="1">0.31</td><td rowspan="1" colspan="1">0.31</td><td rowspan="1" colspan="1">0.33</td><td rowspan="1" colspan="1">0.35</td><td rowspan="1" colspan="1">0.29–0.35</td></tr><tr><td rowspan="1" colspan="1">
                      <abbrev xmlns:xlink="http://www.w3.org/1999/xlink" xlink:title="finger IV length, measured from the junction between the skin of third and fourth fingers to tip of finger IV" id="ABBRID0EP1BK" xlink:type="simple">F4L</abbrev>
                    </td><td rowspan="1" colspan="1">1.80</td><td rowspan="1" colspan="1">1.82</td><td rowspan="1" colspan="1">2.00</td><td rowspan="1" colspan="1">2.12</td><td rowspan="1" colspan="1">2.03</td><td rowspan="1" colspan="1">2.13</td><td rowspan="1" colspan="1">1.93</td><td rowspan="1" colspan="1">2.16</td><td rowspan="1" colspan="1">1.80–2.16</td></tr><tr><td rowspan="1" colspan="1">
                      <abbrev xmlns:xlink="http://www.w3.org/1999/xlink" xlink:title="toe IV length, measured from the junction between the skin of third and fourth toes to tip of toe IV" id="ABBRID0ET2BK" xlink:type="simple">T4L</abbrev>
                    </td><td rowspan="1" colspan="1">3.41</td><td rowspan="1" colspan="1">3.56</td><td rowspan="1" colspan="1">3.67</td><td rowspan="1" colspan="1">3.59</td><td rowspan="1" colspan="1">3.07</td><td rowspan="1" colspan="1">3.01</td><td rowspan="1" colspan="1">3.26</td><td rowspan="1" colspan="1">3.49</td><td rowspan="1" colspan="1">3.01–3.67</td></tr><tr><td rowspan="1" colspan="1">
                      <abbrev xmlns:xlink="http://www.w3.org/1999/xlink" xlink:title="prefrontals" id="ABBRID0EX3BK" xlink:type="simple">PF</abbrev>
                    </td><td rowspan="1" colspan="1">2, separated</td><td rowspan="1" colspan="1">2, separated</td><td rowspan="1" colspan="1">2, separated</td><td rowspan="1" colspan="1">2, separated</td><td rowspan="1" colspan="1">2, in contact</td><td rowspan="1" colspan="1">2, in contact</td><td rowspan="1" colspan="1">2, in contact</td><td rowspan="1" colspan="1">2, in contact</td><td rowspan="1" colspan="1">separated or in contact</td></tr><tr><td rowspan="1" colspan="1">
                      <abbrev xmlns:xlink="http://www.w3.org/1999/xlink" xlink:title="frontoparietals" id="ABBRID0E24BK" xlink:type="simple">FrP</abbrev>
                    </td><td rowspan="1" colspan="1">in contact</td><td rowspan="1" colspan="1">in contact</td><td rowspan="1" colspan="1">in contact</td><td rowspan="1" colspan="1">in contact</td><td rowspan="1" colspan="1">in contact</td><td rowspan="1" colspan="1">in contact</td><td rowspan="1" colspan="1">in contact</td><td rowspan="1" colspan="1">in contact</td><td rowspan="1" colspan="1">in contact</td></tr><tr><td rowspan="1" colspan="1">P</td><td rowspan="1" colspan="1">in contact</td><td rowspan="1" colspan="1">in contact</td><td rowspan="1" colspan="1">in contact</td><td rowspan="1" colspan="1">in contact</td><td rowspan="1" colspan="1">in contact</td><td rowspan="1" colspan="1">in contact</td><td rowspan="1" colspan="1">in contact</td><td rowspan="1" colspan="1">in contact</td><td rowspan="1" colspan="1">in contact</td></tr><tr><td rowspan="1" colspan="1">
                      <abbrev xmlns:xlink="http://www.w3.org/1999/xlink" xlink:title="supraoculars" id="ABBRID0E56BK" xlink:type="simple">SO</abbrev>
                    </td><td rowspan="1" colspan="1">4/4</td><td rowspan="1" colspan="1">4/4</td><td rowspan="1" colspan="1">4/4</td><td rowspan="1" colspan="1">4/4</td><td rowspan="1" colspan="1">4/4</td><td rowspan="1" colspan="1">4/4</td><td rowspan="1" colspan="1">4/4</td><td rowspan="1" colspan="1">4/4</td><td rowspan="1" colspan="1">4</td></tr><tr><td rowspan="1" colspan="1">
                      <abbrev xmlns:xlink="http://www.w3.org/1999/xlink" xlink:title="superciliaries" id="ABBRID0ECBCK" xlink:type="simple">SCI</abbrev>
                    </td><td rowspan="1" colspan="1">6/6</td><td rowspan="1" colspan="1">6/6</td><td rowspan="1" colspan="1">6/6</td><td rowspan="1" colspan="1">6/6</td><td rowspan="1" colspan="1">6/6</td><td rowspan="1" colspan="1">6/6</td><td rowspan="1" colspan="1">6/6</td><td rowspan="1" colspan="1">6/6</td><td rowspan="1" colspan="1">6</td></tr><tr><td rowspan="1" colspan="1">
                      <abbrev xmlns:xlink="http://www.w3.org/1999/xlink" xlink:title="loreals" id="ABBRID0EGCCK" xlink:type="simple">Lor</abbrev>
                    </td><td rowspan="1" colspan="1">2/2</td><td rowspan="1" colspan="1">2/2</td><td rowspan="1" colspan="1">2/2</td><td rowspan="1" colspan="1">2/2</td><td rowspan="1" colspan="1">2/2</td><td rowspan="1" colspan="1">2/2</td><td rowspan="1" colspan="1">2/2</td><td rowspan="1" colspan="1">2/2</td><td rowspan="1" colspan="1">2</td></tr><tr><td rowspan="1" colspan="1">
                      <abbrev xmlns:xlink="http://www.w3.org/1999/xlink" xlink:title="enlarged temporals" id="ABBRID0EKDCK" xlink:type="simple">TEMP</abbrev>
                    </td><td rowspan="1" colspan="1">1+2/1+2</td><td rowspan="1" colspan="1">1+2/1+2</td><td rowspan="1" colspan="1">1+2/1+2</td><td rowspan="1" colspan="1">1+2/1+2</td><td rowspan="1" colspan="1">1+2/1+2</td><td rowspan="1" colspan="1">1+2/1+2</td><td rowspan="1" colspan="1">1+2/1+2</td><td rowspan="1" colspan="1">1+2/1+2</td><td rowspan="1" colspan="1">1+2</td></tr><tr><td rowspan="1" colspan="1">
                      <abbrev xmlns:xlink="http://www.w3.org/1999/xlink" xlink:title="supralabials" id="ABBRID0EOECK" xlink:type="simple">SL</abbrev>
                    </td><td rowspan="1" colspan="1">7/7</td><td rowspan="1" colspan="1">7/7</td><td rowspan="1" colspan="1">7/7</td><td rowspan="1" colspan="1">7/7</td><td rowspan="1" colspan="1">7/7</td><td rowspan="1" colspan="1">7/7</td><td rowspan="1" colspan="1">7/7</td><td rowspan="1" colspan="1">7/7</td><td rowspan="1" colspan="1">7</td></tr><tr><td rowspan="1" colspan="1">
                      <abbrev xmlns:xlink="http://www.w3.org/1999/xlink" xlink:title="infralabials" id="ABBRID0ESFCK" xlink:type="simple">IL</abbrev>
                    </td><td rowspan="1" colspan="1">5/6</td><td rowspan="1" colspan="1">6/6</td><td rowspan="1" colspan="1">6/6</td><td rowspan="1" colspan="1">6/6</td><td rowspan="1" colspan="1">6/6</td><td rowspan="1" colspan="1">6/6</td><td rowspan="1" colspan="1">6/6</td><td rowspan="1" colspan="1">6/6</td><td rowspan="1" colspan="1">5–6</td></tr><tr><td rowspan="1" colspan="1">Chin shields (pair)</td><td rowspan="1" colspan="1">3</td><td rowspan="1" colspan="1">3</td><td rowspan="1" colspan="1">3</td><td rowspan="1" colspan="1">3</td><td rowspan="1" colspan="1">3</td><td rowspan="1" colspan="1">3</td><td rowspan="1" colspan="1">3</td><td rowspan="1" colspan="1">3</td><td rowspan="1" colspan="1">3</td></tr><tr><td rowspan="1" colspan="1">
                      <abbrev xmlns:xlink="http://www.w3.org/1999/xlink" xlink:title="nuchals" id="ABBRID0EVHCK" xlink:type="simple">NU</abbrev>
                    </td><td rowspan="1" colspan="1">3</td><td rowspan="1" colspan="1">4</td><td rowspan="1" colspan="1">3</td><td rowspan="1" colspan="1">4</td><td rowspan="1" colspan="1">3</td><td rowspan="1" colspan="1">4</td><td rowspan="1" colspan="1">4</td><td rowspan="1" colspan="1">4</td><td rowspan="1" colspan="1">3–4</td></tr><tr><td rowspan="1" colspan="1">
                      <abbrev xmlns:xlink="http://www.w3.org/1999/xlink" xlink:title="midbody scale rows, number of longitudinal scale rows measured around the widest point of midbody" id="ABBRID0EZICK" xlink:type="simple">MBSR</abbrev>
                    </td><td rowspan="1" colspan="1">24</td><td rowspan="1" colspan="1">24</td><td rowspan="1" colspan="1">24</td><td rowspan="1" colspan="1">24</td><td rowspan="1" colspan="1">24</td><td rowspan="1" colspan="1">24</td><td rowspan="1" colspan="1">24</td><td rowspan="1" colspan="1">24</td><td rowspan="1" colspan="1">24</td></tr><tr><td rowspan="1" colspan="1">
                      <abbrev xmlns:xlink="http://www.w3.org/1999/xlink" xlink:title="paravertebral scale rows, the number of scale rows counted between parietals and the just posterior margin of hindlimbs" id="ABBRID0E4JCK" xlink:type="simple">PVSR</abbrev>
                    </td><td rowspan="1" colspan="1">51</td><td rowspan="1" colspan="1">56</td><td rowspan="1" colspan="1">61</td><td rowspan="1" colspan="1">56</td><td rowspan="1" colspan="1">58</td><td rowspan="1" colspan="1">56</td><td rowspan="1" colspan="1">57</td><td rowspan="1" colspan="1">59</td><td rowspan="1" colspan="1">51–61</td></tr><tr><td rowspan="1" colspan="1">
                      <abbrev xmlns:xlink="http://www.w3.org/1999/xlink" xlink:title="dorsal scale rows between dorsolateral stripes, the number of midbody dorsal scale rows between dark dorsolateral stripes" id="ABBRID0EBLCK" xlink:type="simple">DBR</abbrev>
                    </td><td rowspan="1" colspan="1">1/2+4+1/2</td><td rowspan="1" colspan="1">1/2+4+1/2</td><td rowspan="1" colspan="1">1/2+4+1/2</td><td rowspan="1" colspan="1">1/2+4+1/2</td><td rowspan="1" colspan="1">1/2+4+1/2</td><td rowspan="1" colspan="1">1/2+4+1/2</td><td rowspan="1" colspan="1">1/2+4+1/2</td><td rowspan="1" colspan="1">1/2+4+1/2</td><td rowspan="1" colspan="1">1/2+4+1/2</td></tr><tr><td rowspan="1" colspan="1">
                      <abbrev xmlns:xlink="http://www.w3.org/1999/xlink" xlink:title="gulars scale" id="ABBRID0EFMCK" xlink:type="simple">GS</abbrev>
                    </td><td rowspan="1" colspan="1">22</td><td rowspan="1" colspan="1">22</td><td rowspan="1" colspan="1">23</td><td rowspan="1" colspan="1">21</td><td rowspan="1" colspan="1">21</td><td rowspan="1" colspan="1">22</td><td rowspan="1" colspan="1">21</td><td rowspan="1" colspan="1">21</td><td rowspan="1" colspan="1">21–23</td></tr><tr><td rowspan="1" colspan="1">
                      <abbrev xmlns:xlink="http://www.w3.org/1999/xlink" xlink:title="ventral scale rows, the number of scale rows counted between gulars and precloacals" id="ABBRID0EJNCK" xlink:type="simple">VS</abbrev>
                    </td><td rowspan="1" colspan="1">42</td><td rowspan="1" colspan="1">41</td><td rowspan="1" colspan="1">43</td><td rowspan="1" colspan="1">40</td><td rowspan="1" colspan="1">41</td><td rowspan="1" colspan="1">43</td><td rowspan="1" colspan="1">42</td><td rowspan="1" colspan="1">42</td><td rowspan="1" colspan="1">40–43</td></tr><tr><td rowspan="1" colspan="1"><abbrev xmlns:xlink="http://www.w3.org/1999/xlink" xlink:title="gulars scale" id="ABBRID0ENOCK" xlink:type="simple">GS</abbrev>+<abbrev xmlns:xlink="http://www.w3.org/1999/xlink" xlink:title="ventral scale rows, the number of scale rows counted between gulars and precloacals" id="ABBRID0EROCK" xlink:type="simple">VS</abbrev></td><td rowspan="1" colspan="1">64</td><td rowspan="1" colspan="1">63</td><td rowspan="1" colspan="1">66</td><td rowspan="1" colspan="1">61</td><td rowspan="1" colspan="1">62</td><td rowspan="1" colspan="1">65</td><td rowspan="1" colspan="1">63</td><td rowspan="1" colspan="1">63</td><td rowspan="1" colspan="1">61–66</td></tr><tr><td rowspan="1" colspan="1">
                      <abbrev xmlns:xlink="http://www.w3.org/1999/xlink" xlink:title="number of enlarged, subdigital lamellae beneath finger IV" id="ABBRID0EUPCK" xlink:type="simple">F4S</abbrev>
                    </td><td rowspan="1" colspan="1">10</td><td rowspan="1" colspan="1">10</td><td rowspan="1" colspan="1">9</td><td rowspan="1" colspan="1">9</td><td rowspan="1" colspan="1">10</td><td rowspan="1" colspan="1">9</td><td rowspan="1" colspan="1">9</td><td rowspan="1" colspan="1">10</td><td rowspan="1" colspan="1">9–10</td></tr><tr><td rowspan="1" colspan="1">
                      <abbrev xmlns:xlink="http://www.w3.org/1999/xlink" xlink:title="number of enlarged, subdigital lamellae beneath toe IV" id="ABBRID0EYQCK" xlink:type="simple">T4S</abbrev>
                    </td><td rowspan="1" colspan="1">11</td><td rowspan="1" colspan="1">11</td><td rowspan="1" colspan="1">11</td><td rowspan="1" colspan="1">11</td><td rowspan="1" colspan="1">11</td><td rowspan="1" colspan="1">12</td><td rowspan="1" colspan="1">12</td><td rowspan="1" colspan="1">11</td><td rowspan="1" colspan="1">11–12</td></tr><tr><td rowspan="1" colspan="1">
                      <abbrev xmlns:xlink="http://www.w3.org/1999/xlink" xlink:title="scale rows covered by dorsolateral stripes" id="ABBRID0E3RCK" xlink:type="simple">SRB</abbrev>
                    </td><td rowspan="1" colspan="1">0.5–1</td><td rowspan="1" colspan="1">0.5–1</td><td rowspan="1" colspan="1">0.5–1</td><td rowspan="1" colspan="1">0.5–1</td><td rowspan="1" colspan="1">0.5–1</td><td rowspan="1" colspan="1">0.5–1</td><td rowspan="1" colspan="1">0.5–1</td><td rowspan="1" colspan="1">0.5–1</td><td rowspan="1" colspan="1">0.5–1</td></tr><tr><td rowspan="1" colspan="1">
                      <abbrev xmlns:xlink="http://www.w3.org/1999/xlink" xlink:title="the upper margin of dorsolateral stripes wavy or relatively straight" id="ABBRID0EATCK" xlink:type="simple">UMLLS</abbrev>
                    </td><td rowspan="1" colspan="1">wavy</td><td rowspan="1" colspan="1">wavy</td><td rowspan="1" colspan="1">wavy</td><td rowspan="1" colspan="1">wavy</td><td rowspan="1" colspan="1">wavy</td><td rowspan="1" colspan="1">wavy</td><td rowspan="1" colspan="1">wavy</td><td rowspan="1" colspan="1">wavy</td><td rowspan="1" colspan="1">wavy</td></tr><tr><td rowspan="1" colspan="1">
                      <abbrev xmlns:xlink="http://www.w3.org/1999/xlink" xlink:title="ventral dark markings, presence or absence of dark-colored markings on the ventral surface" id="ABBRID0EEUCK" xlink:type="simple">VDM</abbrev>
                    </td><td rowspan="1" colspan="1">spots</td><td rowspan="1" colspan="1">spots</td><td rowspan="1" colspan="1">spots</td><td rowspan="1" colspan="1">spots</td><td rowspan="1" colspan="1">spots</td><td rowspan="1" colspan="1">spots</td><td rowspan="1" colspan="1">spots</td><td rowspan="1" colspan="1">spots</td><td rowspan="1" colspan="1">spots</td></tr><tr><td rowspan="1" colspan="1">Limbs adpressed</td><td rowspan="1" colspan="1">No</td><td rowspan="1" colspan="1">No</td><td rowspan="1" colspan="1">Yes</td><td rowspan="1" colspan="1">No</td><td rowspan="1" colspan="1">No</td><td rowspan="1" colspan="1">No</td><td rowspan="1" colspan="1">Yes</td><td rowspan="1" colspan="1">Yes</td><td rowspan="1" colspan="1">Yes or No</td></tr></tbody></table></table-wrap><fig id="F8" position="float" orientation="portrait"><object-id xmlns:xlink="http://www.w3.org/1999/xlink" content-type="doi" xlink:type="simple">10.3897/zookeys.1258.161382.figure8</object-id><object-id xmlns:xlink="http://www.w3.org/1999/xlink" content-type="arpha" xlink:type="simple">FD9C5073-C26E-5A3E-82C7-190C49F2076A</object-id><label>Figure 8.</label><caption><p>Coloration of paratypes of <italic><tp:taxon-name><tp:taxon-name-part taxon-name-part-type="genus" reg="Scincella">Scincella</tp:taxon-name-part> <tp:taxon-name-part taxon-name-part-type="species" reg="tenuistriata">tenuistriata</tp:taxon-name-part></tp:taxon-name></italic> sp. nov. in preservation. A. <named-content xmlns:xlink="http://www.w3.org/1999/xlink" content-type="dwc:institutional_code" xlink:title="Qinghai University" xlink:href="http://grbio.org/institution/qinghai-university" xlink:type="simple">QHU</named-content> R2025010, adult male; B. <named-content xmlns:xlink="http://www.w3.org/1999/xlink" content-type="dwc:institutional_code" xlink:title="Qinghai University" xlink:href="http://grbio.org/institution/qinghai-university" xlink:type="simple">QHU</named-content> R2025011, adult male; C. <named-content xmlns:xlink="http://www.w3.org/1999/xlink" content-type="dwc:institutional_code" xlink:title="Qinghai University" xlink:href="http://grbio.org/institution/qinghai-university" xlink:type="simple">QHU</named-content> R2025012, adult male. Photographs by YHX. Scale bars: 10 mm.</p></caption><graphic xmlns:xlink="http://www.w3.org/1999/xlink" xlink:href="zookeys-1258-009_article-161382__-g008.jpg" position="float" orientation="portrait" xlink:type="simple" id="oo_1455511.jpg"><uri content-type="original_file" xlink:type="simple">https://binary.pensoft.net/fig/1455511</uri></graphic></fig></tp:treatment-sec><tp:treatment-sec sec-type="distribution" id="SECID0EGXCK"><title>Distribution and natural history notes.</title><p>To date, <italic><tp:taxon-name><tp:taxon-name-part taxon-name-part-type="genus" reg="Scincella">Scincella</tp:taxon-name-part> <tp:taxon-name-part taxon-name-part-type="species" reg="tenuistriata">tenuistriata</tp:taxon-name-part></tp:taxon-name></italic> sp. nov. is currently known only from its type locality. All specimens were collected in April 2025 at elevations ranging from 1,850 m a.s.l., under leaf litter and beneath rocks along a shaded mountain trail. The surrounding habitat is characterized by well-preserved forest dominated by coniferous tree species, with some broad-leaved trees mixed in, indicative of a cool, moist montane environment. (Fig. <xref ref-type="fig" rid="F9">9</xref>).</p><fig id="F9" position="float" orientation="portrait"><object-id xmlns:xlink="http://www.w3.org/1999/xlink" content-type="doi" xlink:type="simple">10.3897/zookeys.1258.161382.figure9</object-id><object-id xmlns:xlink="http://www.w3.org/1999/xlink" content-type="arpha" xlink:type="simple">ED70F407-5DFB-54D9-9149-C8B85CD69DB3</object-id><label>Figure 9.</label><caption><p>Habitat of <italic><tp:taxon-name><tp:taxon-name-part taxon-name-part-type="genus" reg="Scincella">Scincella</tp:taxon-name-part> <tp:taxon-name-part taxon-name-part-type="species" reg="tenuistriata">tenuistriata</tp:taxon-name-part></tp:taxon-name></italic> sp. nov. in Qixingguan District, Bijie City, Guizhou Province, China.</p></caption><graphic xmlns:xlink="http://www.w3.org/1999/xlink" xlink:href="zookeys-1258-009_article-161382__-g009.jpg" position="float" orientation="portrait" xlink:type="simple" id="oo_1455512.jpg"><uri content-type="original_file" xlink:type="simple">https://binary.pensoft.net/fig/1455512</uri></graphic></fig><p>During the survey, daytime temperatures averaged ~24 °C, dropping to ~15 °C at night. The skinks were noticeably more active during daylight hours, particularly in the morning and late afternoon, when they were frequently observed actively moving across the forest floor. At night, individuals retreated beneath cover objects and could only be located through careful searching. Fecal analysis revealed small beetle elytra and partially digested crickets, indicating a diet primarily composed of small, non-venomous arthropods, particularly insects.</p></tp:treatment-sec><tp:treatment-sec sec-type="comparisons" id="SECID0EUYCK"><title>Comparisons.</title><p>Based on both morphological and molecular evidence, <italic><tp:taxon-name><tp:taxon-name-part taxon-name-part-type="genus" reg="Scincella">Scincella</tp:taxon-name-part> <tp:taxon-name-part taxon-name-part-type="species" reg="tenuistriata">tenuistriata</tp:taxon-name-part></tp:taxon-name></italic> sp. nov. is closely related to <italic><tp:taxon-name><tp:taxon-name-part taxon-name-part-type="genus" reg="Scincella">S.</tp:taxon-name-part> <tp:taxon-name-part taxon-name-part-type="species" reg="alia">alia</tp:taxon-name-part></tp:taxon-name></italic>, <italic><tp:taxon-name><tp:taxon-name-part taxon-name-part-type="genus" reg="Scincella">S.</tp:taxon-name-part> <tp:taxon-name-part taxon-name-part-type="species" reg="chengduensis">chengduensis</tp:taxon-name-part></tp:taxon-name></italic>, <italic><tp:taxon-name><tp:taxon-name-part taxon-name-part-type="genus" reg="Scincella">S.</tp:taxon-name-part> <tp:taxon-name-part taxon-name-part-type="species" reg="devorator">devorator</tp:taxon-name-part></tp:taxon-name></italic> (Darevsky, Orlov &amp; Cuc), <italic><tp:taxon-name><tp:taxon-name-part taxon-name-part-type="genus" reg="Scincella">S.</tp:taxon-name-part> <tp:taxon-name-part taxon-name-part-type="species" reg="fansipanensis">fansipanensis</tp:taxon-name-part></tp:taxon-name></italic>, <italic><tp:taxon-name><tp:taxon-name-part taxon-name-part-type="genus" reg="Scincella">S.</tp:taxon-name-part> <tp:taxon-name-part taxon-name-part-type="species" reg="liangshanensis">liangshanensis</tp:taxon-name-part></tp:taxon-name></italic>, <italic><tp:taxon-name><tp:taxon-name-part taxon-name-part-type="genus" reg="Scincella">S.</tp:taxon-name-part> <tp:taxon-name-part taxon-name-part-type="species" reg="monticola">monticola</tp:taxon-name-part></tp:taxon-name></italic>, <italic><tp:taxon-name><tp:taxon-name-part taxon-name-part-type="genus" reg="Scincella">S.</tp:taxon-name-part> <tp:taxon-name-part taxon-name-part-type="species" reg="potanini">potanini</tp:taxon-name-part></tp:taxon-name></italic>, <italic><tp:taxon-name><tp:taxon-name-part taxon-name-part-type="genus" reg="Scincella">S.</tp:taxon-name-part> <tp:taxon-name-part taxon-name-part-type="species" reg="qianica">qianica</tp:taxon-name-part></tp:taxon-name></italic> and <italic><tp:taxon-name><tp:taxon-name-part taxon-name-part-type="genus" reg="Scincella">S.</tp:taxon-name-part> <tp:taxon-name-part taxon-name-part-type="species" reg="truongi">truongi</tp:taxon-name-part></tp:taxon-name></italic> Pham, Ziegler, Pham, Hoang, Ngo &amp; Le. Detailed morphological comparisons between <italic><tp:taxon-name><tp:taxon-name-part taxon-name-part-type="genus" reg="Scincella">Scincella</tp:taxon-name-part> <tp:taxon-name-part taxon-name-part-type="species" reg="tenuistriata">tenuistriata</tp:taxon-name-part></tp:taxon-name></italic> sp. nov. and its closely related congeners are shown in Table <xref ref-type="table" rid="T4">5</xref>.</p><table-wrap id="T4" position="float" orientation="portrait"><label>Table 5.</label><caption><p>Comparisons of main morphological characters between <italic><tp:taxon-name><tp:taxon-name-part taxon-name-part-type="genus" reg="Scincella">Scincella</tp:taxon-name-part> <tp:taxon-name-part taxon-name-part-type="species" reg="tenuistriata">tenuistriata</tp:taxon-name-part></tp:taxon-name></italic> sp. nov. and eight closely related species of <italic><tp:taxon-name><tp:taxon-name-part taxon-name-part-type="genus" reg="Scincella">Scincella</tp:taxon-name-part></tp:taxon-name></italic>.</p></caption><table id="TID0ET6BK" rules="all"><tbody><tr><th rowspan="1" colspan="1">Species</th><th rowspan="1" colspan="1"><italic><tp:taxon-name><tp:taxon-name-part taxon-name-part-type="genus" reg="Scincella">S.</tp:taxon-name-part> <tp:taxon-name-part taxon-name-part-type="species" reg="tenuistriata">tenuistriata</tp:taxon-name-part></tp:taxon-name></italic> sp. nov.</th><th rowspan="1" colspan="1">
                      <italic>
                        <tp:taxon-name><tp:taxon-name-part taxon-name-part-type="genus" reg="Scincella">S.</tp:taxon-name-part> <tp:taxon-name-part taxon-name-part-type="species" reg="alia">alia</tp:taxon-name-part></tp:taxon-name>
                      </italic>
                    </th><th rowspan="1" colspan="1">
                      <italic>
                        <tp:taxon-name><tp:taxon-name-part taxon-name-part-type="genus" reg="Scincella">S.</tp:taxon-name-part> <tp:taxon-name-part taxon-name-part-type="species" reg="chengduensis">chengduensis</tp:taxon-name-part></tp:taxon-name>
                      </italic>
                    </th><th rowspan="1" colspan="1">
                      <italic>
                        <tp:taxon-name><tp:taxon-name-part taxon-name-part-type="genus" reg="Scincella">S.</tp:taxon-name-part> <tp:taxon-name-part taxon-name-part-type="species" reg="fansipanensis">fansipanensis</tp:taxon-name-part></tp:taxon-name>
                      </italic>
                    </th><th rowspan="1" colspan="1">
                      <italic>
                        <tp:taxon-name><tp:taxon-name-part taxon-name-part-type="genus" reg="Scincella">S.</tp:taxon-name-part> <tp:taxon-name-part taxon-name-part-type="species" reg="liangshanensis">liangshanensis</tp:taxon-name-part></tp:taxon-name>
                      </italic>
                    </th><th rowspan="1" colspan="1">
                      <italic>
                        <tp:taxon-name><tp:taxon-name-part taxon-name-part-type="genus" reg="Scincella">S.</tp:taxon-name-part> <tp:taxon-name-part taxon-name-part-type="species" reg="monticola">monticola</tp:taxon-name-part></tp:taxon-name>
                      </italic>
                    </th><th rowspan="1" colspan="1">
                      <italic>
                        <tp:taxon-name><tp:taxon-name-part taxon-name-part-type="genus" reg="Scincella">S.</tp:taxon-name-part> <tp:taxon-name-part taxon-name-part-type="species" reg="potanini">potanini</tp:taxon-name-part></tp:taxon-name>
                      </italic>
                    </th><th rowspan="1" colspan="1">
                      <italic>
                        <tp:taxon-name><tp:taxon-name-part taxon-name-part-type="genus" reg="Scincella">S.</tp:taxon-name-part> <tp:taxon-name-part taxon-name-part-type="species" reg="qianica">qianica</tp:taxon-name-part></tp:taxon-name>
                      </italic>
                    </th><th rowspan="1" colspan="1">
                      <italic>
                        <tp:taxon-name><tp:taxon-name-part taxon-name-part-type="genus" reg="Scincella">S.</tp:taxon-name-part> <tp:taxon-name-part taxon-name-part-type="species" reg="truongi">truongi</tp:taxon-name-part></tp:taxon-name>
                      </italic>
                    </th></tr><tr><td rowspan="1" colspan="1"><abbrev xmlns:xlink="http://www.w3.org/1999/xlink" xlink:title="snout-vent length, measured from the tip of the snout to the posterior edge of vent" id="ABBRID0EGCDK" xlink:type="simple">SVL</abbrev> (mm)</td><td rowspan="1" colspan="1"><bold>37.6–42.</bold>4</td><td rowspan="1" colspan="1">38.2–48.2</td><td rowspan="1" colspan="1">28.4–43.2</td><td rowspan="1" colspan="1"><bold>43.5–59.</bold>0</td><td rowspan="1" colspan="1">
                      <bold>43.1–61.9</bold>
                    </td><td rowspan="1" colspan="1">36.3–53.0</td><td rowspan="1" colspan="1">26.6–57.9</td><td rowspan="1" colspan="1">
                      <bold>27.7–44.8</bold>
                    </td><td rowspan="1" colspan="1">
                      <bold>49.0–59.4</bold>
                    </td></tr><tr><td rowspan="1" colspan="1"><abbrev xmlns:xlink="http://www.w3.org/1999/xlink" xlink:title="tail length, measured from the posterior margin of vent to the tip of tail" id="ABBRID0EZDDK" xlink:type="simple">TAL</abbrev> (mm)</td><td rowspan="1" colspan="1">60.5–66.7</td><td rowspan="1" colspan="1">63.2–84.8</td><td rowspan="1" colspan="1">59.9</td><td rowspan="1" colspan="1">–</td><td rowspan="1" colspan="1">54.4–83.8</td><td rowspan="1" colspan="1">–</td><td rowspan="1" colspan="1">–</td><td rowspan="1" colspan="1">49.0–87.9</td><td rowspan="1" colspan="1">91.8–100.8</td></tr><tr><td rowspan="1" colspan="1"><abbrev xmlns:xlink="http://www.w3.org/1999/xlink" xlink:title="tail length, measured from the posterior margin of vent to the tip of tail" id="ABBRID0E4EDK" xlink:type="simple">TAL</abbrev>/<abbrev xmlns:xlink="http://www.w3.org/1999/xlink" xlink:title="snout-vent length, measured from the tip of the snout to the posterior edge of vent" id="ABBRID0EBFDK" xlink:type="simple">SVL</abbrev></td><td rowspan="1" colspan="1">
                      <bold>1.58–1.75</bold>
                    </td><td rowspan="1" colspan="1">1.5–1.8</td><td rowspan="1" colspan="1">1.59</td><td rowspan="1" colspan="1">–</td><td rowspan="1" colspan="1">0.96–1.71</td><td rowspan="1" colspan="1">1.61</td><td rowspan="1" colspan="1">
                      <bold>1.02–1.12</bold>
                    </td><td rowspan="1" colspan="1">
                      <bold>1.76–2.14</bold>
                    </td><td rowspan="1" colspan="1">1.70–1.71</td></tr><tr><td rowspan="1" colspan="1">
                      <abbrev xmlns:xlink="http://www.w3.org/1999/xlink" xlink:title="axilla-groin distance" id="ABBRID0ENGDK" xlink:type="simple">AGD</abbrev>
                    </td><td rowspan="1" colspan="1">21.8–22.7</td><td rowspan="1" colspan="1">20.6–29.4</td><td rowspan="1" colspan="1">/</td><td rowspan="1" colspan="1">26.4–35.4</td><td rowspan="1" colspan="1">–</td><td rowspan="1" colspan="1">–</td><td rowspan="1" colspan="1">–</td><td rowspan="1" colspan="1">15.6–25.6</td><td rowspan="1" colspan="1">25.3–34.3</td></tr><tr><td rowspan="1" colspan="1"><abbrev xmlns:xlink="http://www.w3.org/1999/xlink" xlink:title="axilla-groin distance" id="ABBRID0ERHDK" xlink:type="simple">AGD</abbrev>/<abbrev xmlns:xlink="http://www.w3.org/1999/xlink" xlink:title="snout-vent length, measured from the tip of the snout to the posterior edge of vent" id="ABBRID0EVHDK" xlink:type="simple">SVL</abbrev></td><td rowspan="1" colspan="1">0.54–0.58</td><td rowspan="1" colspan="1">0.53–0.63</td><td rowspan="1" colspan="1">0.55–0.61</td><td rowspan="1" colspan="1">–</td><td rowspan="1" colspan="1">0.56–0.66</td><td rowspan="1" colspan="1">0.56–0.65</td><td rowspan="1" colspan="1">0.52–0.72</td><td rowspan="1" colspan="1">0.56–0.59</td><td rowspan="1" colspan="1">0.52–0.59</td></tr><tr><td rowspan="1" colspan="1"><abbrev xmlns:xlink="http://www.w3.org/1999/xlink" xlink:title="forelimb length, measured from anterior junction of forelimb and body wall to tip of the finger IV" id="ABBRID0EYIDK" xlink:type="simple">FLL</abbrev>/<abbrev xmlns:xlink="http://www.w3.org/1999/xlink" xlink:title="snout-vent length, measured from the tip of the snout to the posterior edge of vent" id="ABBRID0E3IDK" xlink:type="simple">SVL</abbrev></td><td rowspan="1" colspan="1">
                      <bold>0.22–0.26</bold>
                    </td><td rowspan="1" colspan="1">0.20–0.27</td><td rowspan="1" colspan="1">0.21–0.26</td><td rowspan="1" colspan="1">–</td><td rowspan="1" colspan="1">
                      <bold>0.14–0.22</bold>
                    </td><td rowspan="1" colspan="1">
                      <bold>0.13–0.19</bold>
                    </td><td rowspan="1" colspan="1">0.11–0.25</td><td rowspan="1" colspan="1">
                      <bold>0.18–0.21</bold>
                    </td><td rowspan="1" colspan="1">0.22–0.27</td></tr><tr><td rowspan="1" colspan="1"><abbrev xmlns:xlink="http://www.w3.org/1999/xlink" xlink:title="hind-limb length, measured from anterior junction of hindlimb and body wall to tip of toe IV" id="ABBRID0ELKDK" xlink:type="simple">HLL</abbrev>/<abbrev xmlns:xlink="http://www.w3.org/1999/xlink" xlink:title="snout-vent length, measured from the tip of the snout to the posterior edge of vent" id="ABBRID0EPKDK" xlink:type="simple">SVL</abbrev></td><td rowspan="1" colspan="1">
                      <bold>0.29–0.35</bold>
                    </td><td rowspan="1" colspan="1">0.25–0.34</td><td rowspan="1" colspan="1">0.23–0.32</td><td rowspan="1" colspan="1">–</td><td rowspan="1" colspan="1">0.22–0.33</td><td rowspan="1" colspan="1">
                      <bold>0.20–0.22</bold>
                    </td><td rowspan="1" colspan="1">0.17–0.31</td><td rowspan="1" colspan="1">
                      <bold>0.27–0.30</bold>
                    </td><td rowspan="1" colspan="1">0.29–0.38</td></tr><tr><td rowspan="1" colspan="1"><abbrev xmlns:xlink="http://www.w3.org/1999/xlink" xlink:title="ear opening diameter, maximum diameter of tympanum" id="ABBRID0E2LDK" xlink:type="simple">EL</abbrev>/<abbrev xmlns:xlink="http://www.w3.org/1999/xlink" xlink:title="palpebral disc diameter, the maximum horizontal diameter of palpebral disc" id="ABBRID0E6LDK" xlink:type="simple">PDD</abbrev></td><td rowspan="1" colspan="1">
                      <bold>1.84–2.25</bold>
                    </td><td rowspan="1" colspan="1">1.63–2.18</td><td rowspan="1" colspan="1">
                      <bold>1.05–1.58</bold>
                    </td><td rowspan="1" colspan="1">–</td><td rowspan="1" colspan="1">1.25–2.38</td><td rowspan="1" colspan="1">
                      <bold>0.62–1.11</bold>
                    </td><td rowspan="1" colspan="1">
                      <bold>0.79–1.25</bold>
                    </td><td rowspan="1" colspan="1">
                      <bold>1.65–1.92</bold>
                    </td><td rowspan="1" colspan="1">
                      <bold>1.33–1.52</bold>
                    </td></tr><tr><td rowspan="1" colspan="1">
                      <abbrev xmlns:xlink="http://www.w3.org/1999/xlink" xlink:title="prefrontals" id="ABBRID0EUNDK" xlink:type="simple">PF</abbrev>
                    </td><td rowspan="1" colspan="1">in contact or separated</td><td rowspan="1" colspan="1">in contact or separated</td><td rowspan="1" colspan="1">in contact or separated</td><td rowspan="1" colspan="1">separated</td><td rowspan="1" colspan="1">in contact or separated</td><td rowspan="1" colspan="1">in contact</td><td rowspan="1" colspan="1">in contact or separated</td><td rowspan="1" colspan="1">separated</td><td rowspan="1" colspan="1">separated</td></tr><tr><td rowspan="1" colspan="1">
                      <abbrev xmlns:xlink="http://www.w3.org/1999/xlink" xlink:title="frontoparietals" id="ABBRID0EYODK" xlink:type="simple">FrP</abbrev>
                    </td><td rowspan="1" colspan="1">in contact</td><td rowspan="1" colspan="1">in contact</td><td rowspan="1" colspan="1">in contact</td><td rowspan="1" colspan="1">in contact</td><td rowspan="1" colspan="1">in contact</td><td rowspan="1" colspan="1">in contact</td><td rowspan="1" colspan="1">in contact</td><td rowspan="1" colspan="1">in contact</td><td rowspan="1" colspan="1">in contact</td></tr><tr><td rowspan="1" colspan="1">P</td><td rowspan="1" colspan="1">in contact</td><td rowspan="1" colspan="1">in contact</td><td rowspan="1" colspan="1">in contact</td><td rowspan="1" colspan="1">in contact</td><td rowspan="1" colspan="1">in contact or separated</td><td rowspan="1" colspan="1">in contact</td><td rowspan="1" colspan="1">in contact</td><td rowspan="1" colspan="1">in contact</td><td rowspan="1" colspan="1">in contact</td></tr><tr><td rowspan="1" colspan="1">
                      <abbrev xmlns:xlink="http://www.w3.org/1999/xlink" xlink:title="supraoculars" id="ABBRID0E2QDK" xlink:type="simple">SO</abbrev>
                    </td><td rowspan="1" colspan="1">4</td><td rowspan="1" colspan="1">4</td><td rowspan="1" colspan="1">4</td><td rowspan="1" colspan="1">4</td><td rowspan="1" colspan="1">4</td><td rowspan="1" colspan="1">4</td><td rowspan="1" colspan="1">4</td><td rowspan="1" colspan="1">4</td><td rowspan="1" colspan="1">4</td></tr><tr><td rowspan="1" colspan="1">
                      <abbrev xmlns:xlink="http://www.w3.org/1999/xlink" xlink:title="superciliaries" id="ABBRID0E6RDK" xlink:type="simple">SCI</abbrev>
                    </td><td rowspan="1" colspan="1">6</td><td rowspan="1" colspan="1">6</td><td rowspan="1" colspan="1">6–7</td><td rowspan="1" colspan="1">5–6</td><td rowspan="1" colspan="1">6–7</td><td rowspan="1" colspan="1">6–7</td><td rowspan="1" colspan="1">6–7</td><td rowspan="1" colspan="1">6–7</td><td rowspan="1" colspan="1">7–8</td></tr><tr><td rowspan="1" colspan="1">
                      <abbrev xmlns:xlink="http://www.w3.org/1999/xlink" xlink:title="loreals" id="ABBRID0EDTDK" xlink:type="simple">Lor</abbrev>
                    </td><td rowspan="1" colspan="1">2</td><td rowspan="1" colspan="1">2</td><td rowspan="1" colspan="1">2</td><td rowspan="1" colspan="1">2</td><td rowspan="1" colspan="1">2</td><td rowspan="1" colspan="1">2</td><td rowspan="1" colspan="1">2</td><td rowspan="1" colspan="1">2</td><td rowspan="1" colspan="1">2</td></tr><tr><td rowspan="1" colspan="1">
                      <abbrev xmlns:xlink="http://www.w3.org/1999/xlink" xlink:title="enlarged temporals" id="ABBRID0EHUDK" xlink:type="simple">TEMP</abbrev>
                    </td><td rowspan="1" colspan="1">
                      <bold>1+2</bold>
                    </td><td rowspan="1" colspan="1">1+2+2</td><td rowspan="1" colspan="1">1+2–2</td><td rowspan="1" colspan="1">1+2</td><td rowspan="1" colspan="1">1+2–2+3</td><td rowspan="1" colspan="1">1+2–2+2</td><td rowspan="1" colspan="1">1+2–2+2</td><td rowspan="1" colspan="1">1+2</td><td rowspan="1" colspan="1">
                      <bold>2+2</bold>
                    </td></tr><tr><td rowspan="1" colspan="1">
                      <abbrev xmlns:xlink="http://www.w3.org/1999/xlink" xlink:title="supralabials" id="ABBRID0ERVDK" xlink:type="simple">SL</abbrev>
                    </td><td rowspan="1" colspan="1">7</td><td rowspan="1" colspan="1">7</td><td rowspan="1" colspan="1">7</td><td rowspan="1" colspan="1">6–7</td><td rowspan="1" colspan="1">7</td><td rowspan="1" colspan="1">7</td><td rowspan="1" colspan="1">7–8</td><td rowspan="1" colspan="1">7</td><td rowspan="1" colspan="1">7–8</td></tr><tr><td rowspan="1" colspan="1">
                      <abbrev xmlns:xlink="http://www.w3.org/1999/xlink" xlink:title="infralabials" id="ABBRID0EVWDK" xlink:type="simple">IL</abbrev>
                    </td><td rowspan="1" colspan="1">6 (rarely 5)</td><td rowspan="1" colspan="1">6</td><td rowspan="1" colspan="1">7</td><td rowspan="1" colspan="1">6</td><td rowspan="1" colspan="1">7</td><td rowspan="1" colspan="1">7</td><td rowspan="1" colspan="1">7</td><td rowspan="1" colspan="1">6–7</td><td rowspan="1" colspan="1">6–7</td></tr><tr><td rowspan="1" colspan="1">
                      <abbrev xmlns:xlink="http://www.w3.org/1999/xlink" xlink:title="nuchals" id="ABBRID0EZXDK" xlink:type="simple">NU</abbrev>
                    </td><td rowspan="1" colspan="1">3–4</td><td rowspan="1" colspan="1">3–4</td><td rowspan="1" colspan="1">3–4</td><td rowspan="1" colspan="1">2–6</td><td rowspan="1" colspan="1">2–5</td><td rowspan="1" colspan="1">3–4</td><td rowspan="1" colspan="1">3</td><td rowspan="1" colspan="1">3</td><td rowspan="1" colspan="1">3</td></tr><tr><td rowspan="1" colspan="1">
                      <abbrev xmlns:xlink="http://www.w3.org/1999/xlink" xlink:title="midbody scale rows, number of longitudinal scale rows measured around the widest point of midbody" id="ABBRID0E4YDK" xlink:type="simple">MBSR</abbrev>
                    </td><td rowspan="1" colspan="1">
                      <bold>24</bold>
                    </td><td rowspan="1" colspan="1">
                      <bold>26–28</bold>
                    </td><td rowspan="1" colspan="1">
                      <bold>23</bold>
                    </td><td rowspan="1" colspan="1">22–24</td><td rowspan="1" colspan="1">23–27</td><td rowspan="1" colspan="1">23–25</td><td rowspan="1" colspan="1">24–27</td><td rowspan="1" colspan="1">
                      <bold>26</bold>
                    </td><td rowspan="1" colspan="1">
                      <bold>28</bold>
                    </td></tr><tr><td rowspan="1" colspan="1">
                      <abbrev xmlns:xlink="http://www.w3.org/1999/xlink" xlink:title="paravertebral scale rows, the number of scale rows counted between parietals and the just posterior margin of hindlimbs" id="ABBRID0EQ1DK" xlink:type="simple">PVSR</abbrev>
                    </td><td rowspan="1" colspan="1"><bold>51</bold>–<bold>61</bold></td><td rowspan="1" colspan="1">56–63</td><td rowspan="1" colspan="1">57–60</td><td rowspan="1" colspan="1">
                      <bold>60–68</bold>
                    </td><td rowspan="1" colspan="1">
                      <bold>69–80</bold>
                    </td><td rowspan="1" colspan="1">
                      <bold>62–80</bold>
                    </td><td rowspan="1" colspan="1">
                      <bold>69–73</bold>
                    </td><td rowspan="1" colspan="1">
                      <bold>61–66</bold>
                    </td><td rowspan="1" colspan="1">
                      <bold>60–67</bold>
                    </td></tr><tr><td rowspan="1" colspan="1">
                      <abbrev xmlns:xlink="http://www.w3.org/1999/xlink" xlink:title="dorsal scale rows between dorsolateral stripes, the number of midbody dorsal scale rows between dark dorsolateral stripes" id="ABBRID0EK3DK" xlink:type="simple">DBR</abbrev>
                    </td><td rowspan="1" colspan="1">
                      <bold>1/2+4+1/2</bold>
                    </td><td rowspan="1" colspan="1">1/2+4+1/2</td><td rowspan="1" colspan="1">1/2+4+1/2</td><td rowspan="1" colspan="1">1/2+4+1/2</td><td rowspan="1" colspan="1">1/2+4+1/2</td><td rowspan="1" colspan="1">1/2+4+1/2</td><td rowspan="1" colspan="1">1/2+4+1/2</td><td rowspan="1" colspan="1">1/2+4+1/2</td><td rowspan="1" colspan="1">
                      <bold>6</bold>
                    </td></tr><tr><td rowspan="1" colspan="1">
                      <abbrev xmlns:xlink="http://www.w3.org/1999/xlink" xlink:title="gulars scale" id="ABBRID0EU4DK" xlink:type="simple">GS</abbrev>
                    </td><td rowspan="1" colspan="1">
                      <bold>21–23</bold>
                    </td><td rowspan="1" colspan="1">22–25</td><td rowspan="1" colspan="1">21–22</td><td rowspan="1" colspan="1">–</td><td rowspan="1" colspan="1">22–29</td><td rowspan="1" colspan="1">22–24</td><td rowspan="1" colspan="1">
                      <bold>23–25</bold>
                    </td><td rowspan="1" colspan="1">20–24</td><td rowspan="1" colspan="1">–</td></tr><tr><td rowspan="1" colspan="1">
                      <abbrev xmlns:xlink="http://www.w3.org/1999/xlink" xlink:title="ventral scale rows, the number of scale rows counted between gulars and precloacals" id="ABBRID0E55DK" xlink:type="simple">VS</abbrev>
                    </td><td rowspan="1" colspan="1">
                      <bold>40–43</bold>
                    </td><td rowspan="1" colspan="1">
                      <bold>44–52</bold>
                    </td><td rowspan="1" colspan="1">42–44</td><td rowspan="1" colspan="1">–</td><td rowspan="1" colspan="1">
                      <bold>43–57</bold>
                    </td><td rowspan="1" colspan="1">
                      <bold>45–52</bold>
                    </td><td rowspan="1" colspan="1">
                      <bold>45–64</bold>
                    </td><td rowspan="1" colspan="1">
                      <bold>46–53</bold>
                    </td><td rowspan="1" colspan="1">–</td></tr><tr><td rowspan="1" colspan="1"><abbrev xmlns:xlink="http://www.w3.org/1999/xlink" xlink:title="gulars scale" id="ABBRID0EUAEK" xlink:type="simple">GS</abbrev>+<abbrev xmlns:xlink="http://www.w3.org/1999/xlink" xlink:title="ventral scale rows, the number of scale rows counted between gulars and precloacals" id="ABBRID0EYAEK" xlink:type="simple">VS</abbrev></td><td rowspan="1" colspan="1">
                      <bold>61–66</bold>
                    </td><td rowspan="1" colspan="1">
                      <bold>66–76</bold>
                    </td><td rowspan="1" colspan="1">64–65</td><td rowspan="1" colspan="1">58–64</td><td rowspan="1" colspan="1">
                      <bold>68–82</bold>
                    </td><td rowspan="1" colspan="1">
                      <bold>67–77</bold>
                    </td><td rowspan="1" colspan="1">
                      <bold>69–89</bold>
                    </td><td rowspan="1" colspan="1">
                      <bold>66–75</bold>
                    </td><td rowspan="1" colspan="1">
                      <bold>60–70</bold>
                    </td></tr><tr><td rowspan="1" colspan="1">
                      <abbrev xmlns:xlink="http://www.w3.org/1999/xlink" xlink:title="number of enlarged, subdigital lamellae beneath finger IV" id="ABBRID0EQCEK" xlink:type="simple">F4S</abbrev>
                    </td><td rowspan="1" colspan="1">
                      <bold>9–10</bold>
                    </td><td rowspan="1" colspan="1">7–10</td><td rowspan="1" colspan="1">
                      <bold>8–9</bold>
                    </td><td rowspan="1" colspan="1">
                      <bold>7–9</bold>
                    </td><td rowspan="1" colspan="1">8–11</td><td rowspan="1" colspan="1">8–10</td><td rowspan="1" colspan="1">7–10</td><td rowspan="1" colspan="1">9–10</td><td rowspan="1" colspan="1">10</td></tr><tr><td rowspan="1" colspan="1">
                      <abbrev xmlns:xlink="http://www.w3.org/1999/xlink" xlink:title="number of enlarged, subdigital lamellae beneath toe IV" id="ABBRID0E4DEK" xlink:type="simple">T4S</abbrev>
                    </td><td rowspan="1" colspan="1">11–12</td><td rowspan="1" colspan="1">11–13</td><td rowspan="1" colspan="1">10–12</td><td rowspan="1" colspan="1">10–12</td><td rowspan="1" colspan="1">10–15</td><td rowspan="1" colspan="1">10–12</td><td rowspan="1" colspan="1">10–13</td><td rowspan="1" colspan="1">
                      <bold>13–14</bold>
                    </td><td rowspan="1" colspan="1">13–15</td></tr><tr><td rowspan="1" colspan="1">
                      <abbrev xmlns:xlink="http://www.w3.org/1999/xlink" xlink:title="scale rows covered by dorsolateral stripes" id="ABBRID0EEFEK" xlink:type="simple">SRB</abbrev>
                    </td><td rowspan="1" colspan="1">
                      <bold>0.5–1</bold>
                    </td><td rowspan="1" colspan="1">
                      <bold>1</bold>
                    </td><td rowspan="1" colspan="1">
                      <bold>1–2.5</bold>
                    </td><td rowspan="1" colspan="1">–</td><td rowspan="1" colspan="1">
                      <bold>1.5–2.5</bold>
                    </td><td rowspan="1" colspan="1">
                      <bold>1.5–2</bold>
                    </td><td rowspan="1" colspan="1">
                      <bold>1.5–3</bold>
                    </td><td rowspan="1" colspan="1">
                      <bold>1–1.5</bold>
                    </td><td rowspan="1" colspan="1">–</td></tr><tr><td rowspan="1" colspan="1">
                      <abbrev xmlns:xlink="http://www.w3.org/1999/xlink" xlink:title="the upper margin of dorsolateral stripes wavy or relatively straight" id="ABBRID0E4GEK" xlink:type="simple">UMLLS</abbrev>
                    </td><td rowspan="1" colspan="1">
                      <bold>wavy</bold>
                    </td><td rowspan="1" colspan="1">wavy</td><td rowspan="1" colspan="1">
                      <bold>straight</bold>
                    </td><td rowspan="1" colspan="1">
                      <bold>straight</bold>
                    </td><td rowspan="1" colspan="1">
                      <bold>straight</bold>
                    </td><td rowspan="1" colspan="1">
                      <bold>straight</bold>
                    </td><td rowspan="1" colspan="1">
                      <bold>straight</bold>
                    </td><td rowspan="1" colspan="1">
                      <bold>straight</bold>
                    </td><td rowspan="1" colspan="1">wavy</td></tr><tr><td rowspan="1" colspan="1">
                      <abbrev xmlns:xlink="http://www.w3.org/1999/xlink" xlink:title="ventral dark markings, presence or absence of dark-colored markings on the ventral surface" id="ABBRID0EWIEK" xlink:type="simple">VDM</abbrev>
                    </td><td rowspan="1" colspan="1">
                      <bold>spots</bold>
                    </td><td rowspan="1" colspan="1">
                      <bold>absent</bold>
                    </td><td rowspan="1" colspan="1">spots</td><td rowspan="1" colspan="1">
                      <bold>absent</bold>
                    </td><td rowspan="1" colspan="1">
                      <bold>absent</bold>
                    </td><td rowspan="1" colspan="1">
                      <bold>absent</bold>
                    </td><td rowspan="1" colspan="1">
                      <bold>absent</bold>
                    </td><td rowspan="1" colspan="1">
                      <bold>stripes</bold>
                    </td><td rowspan="1" colspan="1">
                      <bold>absent</bold>
                    </td></tr><tr><td rowspan="1" colspan="1">Limbs adpressed</td><td rowspan="1" colspan="1">Yes or No</td><td rowspan="1" colspan="1">No</td><td rowspan="1" colspan="1">No</td><td rowspan="1" colspan="1">No</td><td rowspan="1" colspan="1">No</td><td rowspan="1" colspan="1">No</td><td rowspan="1" colspan="1">No</td><td rowspan="1" colspan="1">No</td><td rowspan="1" colspan="1">No</td></tr></tbody></table></table-wrap><p><italic><tp:taxon-name><tp:taxon-name-part taxon-name-part-type="genus" reg="Scincella">Scincella</tp:taxon-name-part> <tp:taxon-name-part taxon-name-part-type="species" reg="tenuistriata">tenuistriata</tp:taxon-name-part></tp:taxon-name></italic> sp. nov. can be distinguished from <italic><tp:taxon-name><tp:taxon-name-part taxon-name-part-type="genus" reg="Scincella">S.</tp:taxon-name-part> <tp:taxon-name-part taxon-name-part-type="species" reg="alia">alia</tp:taxon-name-part></tp:taxon-name></italic> by <abbrev xmlns:xlink="http://www.w3.org/1999/xlink" xlink:title="midbody scale rows, number of longitudinal scale rows measured around the widest point of midbody" id="ABBRID0EEMEK" xlink:type="simple">MBSR</abbrev> 24 (vs 26–28); <abbrev xmlns:xlink="http://www.w3.org/1999/xlink" xlink:title="ventral scale rows, the number of scale rows counted between gulars and precloacals" id="ABBRID0EIMEK" xlink:type="simple">VS</abbrev> 40–43 (vs 44–52); <abbrev xmlns:xlink="http://www.w3.org/1999/xlink" xlink:title="gulars scale" id="ABBRID0EMMEK" xlink:type="simple">GS</abbrev>+<abbrev xmlns:xlink="http://www.w3.org/1999/xlink" xlink:title="ventral scale rows, the number of scale rows counted between gulars and precloacals" id="ABBRID0EQMEK" xlink:type="simple">VS</abbrev> 61–66 (vs 66–76); and by the presence of dark spots on the middle of the ventral surface (vs absence). It can be distinguished from <italic><tp:taxon-name><tp:taxon-name-part taxon-name-part-type="genus" reg="Scincella">S.</tp:taxon-name-part> <tp:taxon-name-part taxon-name-part-type="species" reg="chengduensis">chengduensis</tp:taxon-name-part></tp:taxon-name></italic> by <abbrev xmlns:xlink="http://www.w3.org/1999/xlink" xlink:title="ear opening diameter, maximum diameter of tympanum" id="ABBRID0E6MEK" xlink:type="simple">EL</abbrev>/<abbrev xmlns:xlink="http://www.w3.org/1999/xlink" xlink:title="palpebral disc diameter, the maximum horizontal diameter of palpebral disc" id="ABBRID0EDNEK" xlink:type="simple">PDD</abbrev> 1.84–2.25 (vs 1.05–1.58); <abbrev xmlns:xlink="http://www.w3.org/1999/xlink" xlink:title="number of enlarged, subdigital lamellae beneath finger IV" id="ABBRID0EHNEK" xlink:type="simple">F4S</abbrev> 9–10 (vs 8–9); <abbrev xmlns:xlink="http://www.w3.org/1999/xlink" xlink:title="midbody scale rows, number of longitudinal scale rows measured around the widest point of midbody" id="ABBRID0ELNEK" xlink:type="simple">MBSR</abbrev> 24 (vs 23); and dorsolateral stripes being narrow and wavy, covering ~0.5–1 scale rows on the trunk (vs stripes with relatively straight upper margins, covering ~1–2.5 scale rows). It can be distinguished from <italic><tp:taxon-name><tp:taxon-name-part taxon-name-part-type="genus" reg="Scincella">S.</tp:taxon-name-part> <tp:taxon-name-part taxon-name-part-type="species" reg="devorator">devorator</tp:taxon-name-part></tp:taxon-name></italic> by <abbrev xmlns:xlink="http://www.w3.org/1999/xlink" xlink:title="midbody scale rows, number of longitudinal scale rows measured around the widest point of midbody" id="ABBRID0E1NEK" xlink:type="simple">MBSR</abbrev> 24 (vs 30); <abbrev xmlns:xlink="http://www.w3.org/1999/xlink" xlink:title="superciliaries" id="ABBRID0E5NEK" xlink:type="simple">SCI</abbrev> 6 (vs 8); <abbrev xmlns:xlink="http://www.w3.org/1999/xlink" xlink:title="number of enlarged, subdigital lamellae beneath toe IV" id="ABBRID0ECOEK" xlink:type="simple">T4S</abbrev> 11–12 (vs 17); and <abbrev xmlns:xlink="http://www.w3.org/1999/xlink" xlink:title="paravertebral scale rows, the number of scale rows counted between parietals and the just posterior margin of hindlimbs" id="ABBRID0EGOEK" xlink:type="simple">PVSR</abbrev> 51–61 (vs 68). It can be distinguished from <italic><tp:taxon-name><tp:taxon-name-part taxon-name-part-type="genus" reg="Scincella">S.</tp:taxon-name-part> <tp:taxon-name-part taxon-name-part-type="species" reg="fansipanensis">fansipanensis</tp:taxon-name-part></tp:taxon-name></italic> by smaller body size, <abbrev xmlns:xlink="http://www.w3.org/1999/xlink" xlink:title="snout-vent length, measured from the tip of the snout to the posterior edge of vent" id="ABBRID0EVOEK" xlink:type="simple">SVL</abbrev> 37.6–42.4 mm (vs 43.5–59.0 mm); <abbrev xmlns:xlink="http://www.w3.org/1999/xlink" xlink:title="number of enlarged, subdigital lamellae beneath finger IV" id="ABBRID0EZOEK" xlink:type="simple">F4S</abbrev> 9–10 (vs 7–9); <abbrev xmlns:xlink="http://www.w3.org/1999/xlink" xlink:title="paravertebral scale rows, the number of scale rows counted between parietals and the just posterior margin of hindlimbs" id="ABBRID0E4OEK" xlink:type="simple">PVSR</abbrev> 51–61 (vs 60–68); and presence of dark spots on the ventral surface (vs absence). It can be distinguished from <italic><tp:taxon-name><tp:taxon-name-part taxon-name-part-type="genus" reg="Scincella">S.</tp:taxon-name-part> <tp:taxon-name-part taxon-name-part-type="species" reg="liangshanensis">liangshanensis</tp:taxon-name-part></tp:taxon-name></italic> by smaller body size, <abbrev xmlns:xlink="http://www.w3.org/1999/xlink" xlink:title="snout-vent length, measured from the tip of the snout to the posterior edge of vent" id="ABBRID0EMPEK" xlink:type="simple">SVL</abbrev> 37.6–42.4 mm (vs 43.1–61.9 mm); <abbrev xmlns:xlink="http://www.w3.org/1999/xlink" xlink:title="ear opening diameter, maximum diameter of tympanum" id="ABBRID0EQPEK" xlink:type="simple">EL</abbrev>/<abbrev xmlns:xlink="http://www.w3.org/1999/xlink" xlink:title="palpebral disc diameter, the maximum horizontal diameter of palpebral disc" id="ABBRID0EUPEK" xlink:type="simple">PDD</abbrev> ratio 1.84–2.25 (vs 0.14–0.22); <abbrev xmlns:xlink="http://www.w3.org/1999/xlink" xlink:title="paravertebral scale rows, the number of scale rows counted between parietals and the just posterior margin of hindlimbs" id="ABBRID0EYPEK" xlink:type="simple">PVSR</abbrev> 51–61 (vs 69–80); <abbrev xmlns:xlink="http://www.w3.org/1999/xlink" xlink:title="ventral scale rows, the number of scale rows counted between gulars and precloacals" id="ABBRID0E3PEK" xlink:type="simple">VS</abbrev> 40–43 (vs 43–57); dorsolateral stripes being narrow and wavy, covering ~0.5–1 scale rows on the trunk (vs stripes with relatively straight upper margins, covering ~1.5–2.5 scale rows); and presence of dark spots on the ventral surface (vs absence). It can be distinguished from <italic><tp:taxon-name><tp:taxon-name-part taxon-name-part-type="genus" reg="Scincella">S.</tp:taxon-name-part> <tp:taxon-name-part taxon-name-part-type="species" reg="monticola">monticola</tp:taxon-name-part></tp:taxon-name></italic> by <abbrev xmlns:xlink="http://www.w3.org/1999/xlink" xlink:title="paravertebral scale rows, the number of scale rows counted between parietals and the just posterior margin of hindlimbs" id="ABBRID0ELQEK" xlink:type="simple">PVSR</abbrev> 51–61 (vs 62–80); <abbrev xmlns:xlink="http://www.w3.org/1999/xlink" xlink:title="ventral scale rows, the number of scale rows counted between gulars and precloacals" id="ABBRID0EPQEK" xlink:type="simple">VS</abbrev> 40–43 (vs 45–52); (3) <abbrev xmlns:xlink="http://www.w3.org/1999/xlink" xlink:title="gulars scale" id="ABBRID0ETQEK" xlink:type="simple">GS</abbrev>+<abbrev xmlns:xlink="http://www.w3.org/1999/xlink" xlink:title="ventral scale rows, the number of scale rows counted between gulars and precloacals" id="ABBRID0EXQEK" xlink:type="simple">VS</abbrev> 61–66 (vs 67–77); <abbrev xmlns:xlink="http://www.w3.org/1999/xlink" xlink:title="forelimb length, measured from anterior junction of forelimb and body wall to tip of the finger IV" id="ABBRID0E2QEK" xlink:type="simple">FLL</abbrev>/<abbrev xmlns:xlink="http://www.w3.org/1999/xlink" xlink:title="snout-vent length, measured from the tip of the snout to the posterior edge of vent" id="ABBRID0E6QEK" xlink:type="simple">SVL</abbrev> 0.22–0.26 (vs 0.13–0.19); <abbrev xmlns:xlink="http://www.w3.org/1999/xlink" xlink:title="hind-limb length, measured from anterior junction of hindlimb and body wall to tip of toe IV" id="ABBRID0EDREK" xlink:type="simple">HLL</abbrev>/<abbrev xmlns:xlink="http://www.w3.org/1999/xlink" xlink:title="snout-vent length, measured from the tip of the snout to the posterior edge of vent" id="ABBRID0EHREK" xlink:type="simple">SVL</abbrev> 0.29–0.35 (vs 0.20–0.22); <abbrev xmlns:xlink="http://www.w3.org/1999/xlink" xlink:title="ear opening diameter, maximum diameter of tympanum" id="ABBRID0ELREK" xlink:type="simple">EL</abbrev>/<abbrev xmlns:xlink="http://www.w3.org/1999/xlink" xlink:title="palpebral disc diameter, the maximum horizontal diameter of palpebral disc" id="ABBRID0EPREK" xlink:type="simple">PDD</abbrev> 1.84–2.25 (vs 0.62–1.11); dorsolateral stripes being narrow and wavy, covering ~0.5–1 scale rows on the trunk (vs stripes with relatively straight upper margins, covering ~1.5–2 scale rows); and presence of dark spots on ventral surface (vs absence). It can be distinguished from <italic><tp:taxon-name><tp:taxon-name-part taxon-name-part-type="genus" reg="Scincella">S.</tp:taxon-name-part> <tp:taxon-name-part taxon-name-part-type="species" reg="potanini">potanini</tp:taxon-name-part></tp:taxon-name></italic> by a comparatively longer tail, <abbrev xmlns:xlink="http://www.w3.org/1999/xlink" xlink:title="tail length, measured from the posterior margin of vent to the tip of tail" id="ABBRID0E5REK" xlink:type="simple">TAL</abbrev>/<abbrev xmlns:xlink="http://www.w3.org/1999/xlink" xlink:title="snout-vent length, measured from the tip of the snout to the posterior edge of vent" id="ABBRID0ECSEK" xlink:type="simple">SVL</abbrev> ratio 1.58–1.75 (vs 1.02–1.12); a greater <abbrev xmlns:xlink="http://www.w3.org/1999/xlink" xlink:title="ear opening diameter, maximum diameter of tympanum" id="ABBRID0EGSEK" xlink:type="simple">EL</abbrev>/<abbrev xmlns:xlink="http://www.w3.org/1999/xlink" xlink:title="palpebral disc diameter, the maximum horizontal diameter of palpebral disc" id="ABBRID0EKSEK" xlink:type="simple">PDD</abbrev> ratio (1.84–2.25 vs 0.79–1.25); <abbrev xmlns:xlink="http://www.w3.org/1999/xlink" xlink:title="paravertebral scale rows, the number of scale rows counted between parietals and the just posterior margin of hindlimbs" id="ABBRID0EOSEK" xlink:type="simple">PVSR</abbrev> 51–61 (vs 69–73); the dorsolateral stripes narrow and wavy, covering ~0.5–1 scale rows on the trunk (vs stripes with relatively straight upper margins, covering ~1.5–3 scale rows); and presence of dark spots on the ventral surface (vs absence). It can be distinguished from <italic><tp:taxon-name><tp:taxon-name-part taxon-name-part-type="genus" reg="Scincella">S.</tp:taxon-name-part> <tp:taxon-name-part taxon-name-part-type="species" reg="qianica">qianica</tp:taxon-name-part></tp:taxon-name></italic> by <abbrev xmlns:xlink="http://www.w3.org/1999/xlink" xlink:title="midbody scale rows, number of longitudinal scale rows measured around the widest point of midbody" id="ABBRID0E4SEK" xlink:type="simple">MBSR</abbrev> 24 (vs. 26); <abbrev xmlns:xlink="http://www.w3.org/1999/xlink" xlink:title="paravertebral scale rows, the number of scale rows counted between parietals and the just posterior margin of hindlimbs" id="ABBRID0EBTEK" xlink:type="simple">PVSR</abbrev> 51–61 (vs. 61–66); <abbrev xmlns:xlink="http://www.w3.org/1999/xlink" xlink:title="ventral scale rows, the number of scale rows counted between gulars and precloacals" id="ABBRID0EFTEK" xlink:type="simple">VS</abbrev> 40–43 (vs. 46–53); <abbrev xmlns:xlink="http://www.w3.org/1999/xlink" xlink:title="gulars scale" id="ABBRID0EJTEK" xlink:type="simple">GS</abbrev>+<abbrev xmlns:xlink="http://www.w3.org/1999/xlink" xlink:title="ventral scale rows, the number of scale rows counted between gulars and precloacals" id="ABBRID0ENTEK" xlink:type="simple">VS</abbrev> 61–66 (vs. 66–75); and <abbrev xmlns:xlink="http://www.w3.org/1999/xlink" xlink:title="number of enlarged, subdigital lamellae beneath toe IV" id="ABBRID0ERTEK" xlink:type="simple">T4S</abbrev> 11–12 (vs. 13–14) Furthermore, it can be distinguished from <italic><tp:taxon-name><tp:taxon-name-part taxon-name-part-type="genus" reg="Scincella">S.</tp:taxon-name-part> <tp:taxon-name-part taxon-name-part-type="species" reg="truongi">truongi</tp:taxon-name-part></tp:taxon-name></italic> by smaller body size, <abbrev xmlns:xlink="http://www.w3.org/1999/xlink" xlink:title="snout-vent length, measured from the tip of the snout to the posterior edge of vent" id="ABBRID0EAUEK" xlink:type="simple">SVL</abbrev> 37.6–42.4 mm (vs 49.0–59.4 mm); <abbrev xmlns:xlink="http://www.w3.org/1999/xlink" xlink:title="midbody scale rows, number of longitudinal scale rows measured around the widest point of midbody" id="ABBRID0EEUEK" xlink:type="simple">MBSR</abbrev> 24 (vs 28); <abbrev xmlns:xlink="http://www.w3.org/1999/xlink" xlink:title="enlarged temporals" id="ABBRID0EIUEK" xlink:type="simple">TEMP</abbrev> 1+2 (vs 2+2); <abbrev xmlns:xlink="http://www.w3.org/1999/xlink" xlink:title="ear opening diameter, maximum diameter of tympanum" id="ABBRID0EMUEK" xlink:type="simple">EL</abbrev>/<abbrev xmlns:xlink="http://www.w3.org/1999/xlink" xlink:title="palpebral disc diameter, the maximum horizontal diameter of palpebral disc" id="ABBRID0EQUEK" xlink:type="simple">PDD</abbrev> ratio 1.84–2.25 (vs 1.33–1.52); and presence of dark spots on the ventral surface (vs absence).</p><p>Among the other three Chinese congeners (including <italic><tp:taxon-name><tp:taxon-name-part taxon-name-part-type="genus" reg="Scincella">S.</tp:taxon-name-part> <tp:taxon-name-part taxon-name-part-type="species" reg="tsinlingensis">tsinlingensis</tp:taxon-name-part></tp:taxon-name></italic>, <italic><tp:taxon-name><tp:taxon-name-part taxon-name-part-type="genus" reg="Scincella">S.</tp:taxon-name-part> <tp:taxon-name-part taxon-name-part-type="species" reg="huanrenensis">huanrenensis</tp:taxon-name-part></tp:taxon-name></italic>, <italic>and</italic><italic><tp:taxon-name><tp:taxon-name-part taxon-name-part-type="genus" reg="Scincella">S.</tp:taxon-name-part> <tp:taxon-name-part taxon-name-part-type="species" reg="schmidti">schmidti</tp:taxon-name-part></tp:taxon-name></italic>) that share the character of having four dorsal scale rows between the dorsolateral stripes, <italic><tp:taxon-name><tp:taxon-name-part taxon-name-part-type="genus" reg="Scincella">Scincella</tp:taxon-name-part> <tp:taxon-name-part taxon-name-part-type="species" reg="tenuistriata">tenuistriata</tp:taxon-name-part></tp:taxon-name></italic> sp. nov. can be distinguished from <italic><tp:taxon-name><tp:taxon-name-part taxon-name-part-type="genus" reg="Scincella">S.</tp:taxon-name-part> <tp:taxon-name-part taxon-name-part-type="species" reg="tsinlingensis">tsinlingensis</tp:taxon-name-part></tp:taxon-name></italic> by <abbrev xmlns:xlink="http://www.w3.org/1999/xlink" xlink:title="midbody scale rows, number of longitudinal scale rows measured around the widest point of midbody" id="ABBRID0EPWEK" xlink:type="simple">MBSR</abbrev> 24 (vs 26–28); <abbrev xmlns:xlink="http://www.w3.org/1999/xlink" xlink:title="paravertebral scale rows, the number of scale rows counted between parietals and the just posterior margin of hindlimbs" id="ABBRID0ETWEK" xlink:type="simple">PVSR</abbrev> 51–61 (vs.70–90); <abbrev xmlns:xlink="http://www.w3.org/1999/xlink" xlink:title="gulars scale" id="ABBRID0EXWEK" xlink:type="simple">GS</abbrev>+<abbrev xmlns:xlink="http://www.w3.org/1999/xlink" xlink:title="ventral scale rows, the number of scale rows counted between gulars and precloacals" id="ABBRID0E2WEK" xlink:type="simple">VS</abbrev> 61–66 (vs 83–98); <abbrev xmlns:xlink="http://www.w3.org/1999/xlink" xlink:title="ear opening diameter, maximum diameter of tympanum" id="ABBRID0E6WEK" xlink:type="simple">EL</abbrev>/<abbrev xmlns:xlink="http://www.w3.org/1999/xlink" xlink:title="palpebral disc diameter, the maximum horizontal diameter of palpebral disc" id="ABBRID0EDXEK" xlink:type="simple">PDD</abbrev> ratio 1.84–2.25 (vs 0.80–1.14); and <abbrev xmlns:xlink="http://www.w3.org/1999/xlink" xlink:title="tail length, measured from the posterior margin of vent to the tip of tail" id="ABBRID0EHXEK" xlink:type="simple">TAL</abbrev>/<abbrev xmlns:xlink="http://www.w3.org/1999/xlink" xlink:title="snout-vent length, measured from the tip of the snout to the posterior edge of vent" id="ABBRID0ELXEK" xlink:type="simple">SVL</abbrev> ratio 1.58–1.75 (vs 1.24–1.42). It can be distinguished from <italic><tp:taxon-name><tp:taxon-name-part taxon-name-part-type="genus" reg="Scincella">S.</tp:taxon-name-part> <tp:taxon-name-part taxon-name-part-type="species" reg="huanrenensis">huanrenensis</tp:taxon-name-part></tp:taxon-name></italic> by having <abbrev xmlns:xlink="http://www.w3.org/1999/xlink" xlink:title="midbody scale rows, number of longitudinal scale rows measured around the widest point of midbody" id="ABBRID0E1XEK" xlink:type="simple">MBSR</abbrev> 24 (vs 25–28); <abbrev xmlns:xlink="http://www.w3.org/1999/xlink" xlink:title="paravertebral scale rows, the number of scale rows counted between parietals and the just posterior margin of hindlimbs" id="ABBRID0E5XEK" xlink:type="simple">PVSR</abbrev> 51–61 (vs 66–79); <abbrev xmlns:xlink="http://www.w3.org/1999/xlink" xlink:title="number of enlarged, subdigital lamellae beneath toe IV" id="ABBRID0ECYEK" xlink:type="simple">T4S</abbrev> 11–12 (vs 13–16); <abbrev xmlns:xlink="http://www.w3.org/1999/xlink" xlink:title="ear opening diameter, maximum diameter of tympanum" id="ABBRID0EGYEK" xlink:type="simple">EL</abbrev>/<abbrev xmlns:xlink="http://www.w3.org/1999/xlink" xlink:title="palpebral disc diameter, the maximum horizontal diameter of palpebral disc" id="ABBRID0EKYEK" xlink:type="simple">PDD</abbrev> ratio 1.84–2.25 vs (0.61–1.14); and <abbrev xmlns:xlink="http://www.w3.org/1999/xlink" xlink:title="tail length, measured from the posterior margin of vent to the tip of tail" id="ABBRID0EOYEK" xlink:type="simple">TAL</abbrev>/<abbrev xmlns:xlink="http://www.w3.org/1999/xlink" xlink:title="snout-vent length, measured from the tip of the snout to the posterior edge of vent" id="ABBRID0ESYEK" xlink:type="simple">SVL</abbrev> ratio 1.58–1.75 (vs 1.19–1.47). And it can be distinguished from <italic><tp:taxon-name><tp:taxon-name-part taxon-name-part-type="genus" reg="Scincella">S.</tp:taxon-name-part> <tp:taxon-name-part taxon-name-part-type="species" reg="schmidti">schmidti</tp:taxon-name-part></tp:taxon-name></italic> by having <abbrev xmlns:xlink="http://www.w3.org/1999/xlink" xlink:title="midbody scale rows, number of longitudinal scale rows measured around the widest point of midbody" id="ABBRID0EBZEK" xlink:type="simple">MBSR</abbrev> 24 (vs 26); <abbrev xmlns:xlink="http://www.w3.org/1999/xlink" xlink:title="paravertebral scale rows, the number of scale rows counted between parietals and the just posterior margin of hindlimbs" id="ABBRID0EFZEK" xlink:type="simple">PVSR</abbrev> 51–61 (vs 68–91); <abbrev xmlns:xlink="http://www.w3.org/1999/xlink" xlink:title="gulars scale" id="ABBRID0EJZEK" xlink:type="simple">GS</abbrev>+<abbrev xmlns:xlink="http://www.w3.org/1999/xlink" xlink:title="ventral scale rows, the number of scale rows counted between gulars and precloacals" id="ABBRID0ENZEK" xlink:type="simple">VS</abbrev> 61–66 (vs 71–87); and <abbrev xmlns:xlink="http://www.w3.org/1999/xlink" xlink:title="tail length, measured from the posterior margin of vent to the tip of tail" id="ABBRID0ERZEK" xlink:type="simple">TAL</abbrev>/<abbrev xmlns:xlink="http://www.w3.org/1999/xlink" xlink:title="snout-vent length, measured from the tip of the snout to the posterior edge of vent" id="ABBRID0EVZEK" xlink:type="simple">SVL</abbrev> ratio 1.58–1.75 (vs 1.9). In comparison with the remaining congeners in China, <italic><tp:taxon-name><tp:taxon-name-part taxon-name-part-type="genus" reg="Scincella">Scincella</tp:taxon-name-part> <tp:taxon-name-part taxon-name-part-type="species" reg="tenuistriata">tenuistriata</tp:taxon-name-part></tp:taxon-name></italic> sp. nov. can be easily distinguished from <italic><tp:taxon-name><tp:taxon-name-part taxon-name-part-type="genus" reg="Scincella">S.</tp:taxon-name-part> <tp:taxon-name-part taxon-name-part-type="species" reg="barbouri">barbouri</tp:taxon-name-part></tp:taxon-name></italic>, <italic><tp:taxon-name><tp:taxon-name-part taxon-name-part-type="genus" reg="Scincella">S.</tp:taxon-name-part> <tp:taxon-name-part taxon-name-part-type="species" reg="doriae">doriae</tp:taxon-name-part></tp:taxon-name></italic>, <italic><tp:taxon-name><tp:taxon-name-part taxon-name-part-type="genus" reg="Scincella">S.</tp:taxon-name-part> <tp:taxon-name-part taxon-name-part-type="species" reg="formosensis">formosensis</tp:taxon-name-part></tp:taxon-name></italic>, <italic><tp:taxon-name><tp:taxon-name-part taxon-name-part-type="genus" reg="Scincella">S.</tp:taxon-name-part> <tp:taxon-name-part taxon-name-part-type="species" reg="modesta">modesta</tp:taxon-name-part></tp:taxon-name></italic>, <italic><tp:taxon-name><tp:taxon-name-part taxon-name-part-type="genus" reg="Scincella">S.</tp:taxon-name-part> <tp:taxon-name-part taxon-name-part-type="species" reg="przewalskii">przewalskii</tp:taxon-name-part></tp:taxon-name></italic>, <italic><tp:taxon-name><tp:taxon-name-part taxon-name-part-type="genus" reg="Scincella">S.</tp:taxon-name-part> <tp:taxon-name-part taxon-name-part-type="species" reg="reevesii">reevesii</tp:taxon-name-part></tp:taxon-name></italic>, and <italic><tp:taxon-name><tp:taxon-name-part taxon-name-part-type="genus" reg="Scincella">S.</tp:taxon-name-part> <tp:taxon-name-part taxon-name-part-type="species" reg="wangyuezhaoi">wangyuezhaoi</tp:taxon-name-part></tp:taxon-name></italic> by having four dorsal scale rows between the dorsolateral stripes (vs 6–8). Moreover, it can be distinguished from <italic><tp:taxon-name><tp:taxon-name-part taxon-name-part-type="genus" reg="Scincella">S.</tp:taxon-name-part> <tp:taxon-name-part taxon-name-part-type="species" reg="barbouri">barbouri</tp:taxon-name-part></tp:taxon-name></italic> by having <abbrev xmlns:xlink="http://www.w3.org/1999/xlink" xlink:title="number of enlarged, subdigital lamellae beneath toe IV" id="ABBRID0E33EK" xlink:type="simple">T4S</abbrev> 11–12 (vs 15–17); from <italic><tp:taxon-name><tp:taxon-name-part taxon-name-part-type="genus" reg="Scincella">S.</tp:taxon-name-part> <tp:taxon-name-part taxon-name-part-type="species" reg="doriae">doriae</tp:taxon-name-part></tp:taxon-name></italic> by having <abbrev xmlns:xlink="http://www.w3.org/1999/xlink" xlink:title="midbody scale rows, number of longitudinal scale rows measured around the widest point of midbody" id="ABBRID0EL4EK" xlink:type="simple">MBSR</abbrev> 24 (vs 30–32), <abbrev xmlns:xlink="http://www.w3.org/1999/xlink" xlink:title="number of enlarged, subdigital lamellae beneath toe IV" id="ABBRID0EP4EK" xlink:type="simple">T4S</abbrev> 11–12 (vs 15–18); from <italic><tp:taxon-name><tp:taxon-name-part taxon-name-part-type="genus" reg="Scincella">S.</tp:taxon-name-part> <tp:taxon-name-part taxon-name-part-type="species" reg="formosensis">formosensis</tp:taxon-name-part></tp:taxon-name></italic> by having <abbrev xmlns:xlink="http://www.w3.org/1999/xlink" xlink:title="midbody scale rows, number of longitudinal scale rows measured around the widest point of midbody" id="ABBRID0E54EK" xlink:type="simple">MBSR</abbrev> 24 (vs 28–29), and <abbrev xmlns:xlink="http://www.w3.org/1999/xlink" xlink:title="number of enlarged, subdigital lamellae beneath toe IV" id="ABBRID0EC5EK" xlink:type="simple">T4S</abbrev> 11–12 (vs 14–18); from <italic><tp:taxon-name><tp:taxon-name-part taxon-name-part-type="genus" reg="Scincella">S.</tp:taxon-name-part> <tp:taxon-name-part taxon-name-part-type="species" reg="modesta">modesta</tp:taxon-name-part></tp:taxon-name></italic> by having <abbrev xmlns:xlink="http://www.w3.org/1999/xlink" xlink:title="tail length, measured from the posterior margin of vent to the tip of tail" id="ABBRID0ER5EK" xlink:type="simple">TAL</abbrev>/<abbrev xmlns:xlink="http://www.w3.org/1999/xlink" xlink:title="snout-vent length, measured from the tip of the snout to the posterior edge of vent" id="ABBRID0EV5EK" xlink:type="simple">SVL</abbrev> ratio 1.58–1.78 (vs 1.2–1.4), <abbrev xmlns:xlink="http://www.w3.org/1999/xlink" xlink:title="midbody scale rows, number of longitudinal scale rows measured around the widest point of midbody" id="ABBRID0EZ5EK" xlink:type="simple">MBSR</abbrev> 24 (vs 26–28), and <abbrev xmlns:xlink="http://www.w3.org/1999/xlink" xlink:title="number of enlarged, subdigital lamellae beneath toe IV" id="ABBRID0E45EK" xlink:type="simple">T4S</abbrev> 11–12 (vs 13–15); from <italic><tp:taxon-name><tp:taxon-name-part taxon-name-part-type="genus" reg="Scincella">S.</tp:taxon-name-part> <tp:taxon-name-part taxon-name-part-type="species" reg="przewalskii">przewalskii</tp:taxon-name-part></tp:taxon-name></italic> by having <abbrev xmlns:xlink="http://www.w3.org/1999/xlink" xlink:title="supraoculars" id="ABBRID0EM6EK" xlink:type="simple">SO</abbrev> 4 (vs 3) and <abbrev xmlns:xlink="http://www.w3.org/1999/xlink" xlink:title="number of enlarged, subdigital lamellae beneath toe IV" id="ABBRID0EQ6EK" xlink:type="simple">T4S</abbrev> 11–12 (vs 17); from <italic><tp:taxon-name><tp:taxon-name-part taxon-name-part-type="genus" reg="Scincella">S.</tp:taxon-name-part> <tp:taxon-name-part taxon-name-part-type="species" reg="reevesii">reevesii</tp:taxon-name-part></tp:taxon-name></italic> by having <abbrev xmlns:xlink="http://www.w3.org/1999/xlink" xlink:title="number of enlarged, subdigital lamellae beneath toe IV" id="ABBRID0E66EK" xlink:type="simple">T4S</abbrev> 11–12 (vs 15–18); and from <italic><tp:taxon-name><tp:taxon-name-part taxon-name-part-type="genus" reg="Scincella">S.</tp:taxon-name-part> <tp:taxon-name-part taxon-name-part-type="species" reg="wangyuezhaoi">wangyuezhaoi</tp:taxon-name-part></tp:taxon-name></italic> by having <abbrev xmlns:xlink="http://www.w3.org/1999/xlink" xlink:title="midbody scale rows, number of longitudinal scale rows measured around the widest point of midbody" id="ABBRID0EOAFK" xlink:type="simple">MBSR</abbrev> 24 (vs 27–30), and <abbrev xmlns:xlink="http://www.w3.org/1999/xlink" xlink:title="ventral scale rows, the number of scale rows counted between gulars and precloacals" id="ABBRID0ESAFK" xlink:type="simple">VS</abbrev> 40–43 (vs 46–59).</p><p>In addition, <italic><tp:taxon-name><tp:taxon-name-part taxon-name-part-type="genus" reg="Scincella">Scincella</tp:taxon-name-part> <tp:taxon-name-part taxon-name-part-type="species" reg="tenuistriata">tenuistriata</tp:taxon-name-part></tp:taxon-name></italic> sp. nov. can be easily distinguished from other Asian congeners as follows: from <italic><tp:taxon-name><tp:taxon-name-part taxon-name-part-type="genus" reg="Scincella">S.</tp:taxon-name-part> <tp:taxon-name-part taxon-name-part-type="species" reg="apraefrontalis">apraefrontalis</tp:taxon-name-part></tp:taxon-name></italic> Nguyen, Nguyen, Böhme &amp; Ziegler, <italic><tp:taxon-name><tp:taxon-name-part taxon-name-part-type="genus" reg="Scincella">S.</tp:taxon-name-part> <tp:taxon-name-part taxon-name-part-type="species" reg="auranticaudata">auranticaudata</tp:taxon-name-part></tp:taxon-name></italic> Nguyen, Nguyen, Le, Nguyen, Phan, Vo, Murphy &amp; Che, <italic><tp:taxon-name><tp:taxon-name-part taxon-name-part-type="genus" reg="Scincella">S.</tp:taxon-name-part> <tp:taxon-name-part taxon-name-part-type="species" reg="badenensis">badenensis</tp:taxon-name-part></tp:taxon-name></italic> Nguyen, Nguyen, Nguyen &amp; Murphy, <italic><tp:taxon-name><tp:taxon-name-part taxon-name-part-type="genus" reg="Scincella">S.</tp:taxon-name-part> <tp:taxon-name-part taxon-name-part-type="species" reg="balluca">balluca</tp:taxon-name-part></tp:taxon-name></italic> Bragin, Zenin, Le, Nguyen, Nguyen &amp; Poyarkov, <italic><tp:taxon-name><tp:taxon-name-part taxon-name-part-type="genus" reg="Scincella">S.</tp:taxon-name-part> <tp:taxon-name-part taxon-name-part-type="species" reg="baraensis">baraensis</tp:taxon-name-part></tp:taxon-name></italic> Nguyen, Nguyen, Nguyen &amp; Murphy, <italic><tp:taxon-name><tp:taxon-name-part taxon-name-part-type="genus" reg="Scincella">S.</tp:taxon-name-part> <tp:taxon-name-part taxon-name-part-type="species" reg="boettgeri">boettgeri</tp:taxon-name-part></tp:taxon-name></italic>, <italic><tp:taxon-name><tp:taxon-name-part taxon-name-part-type="genus" reg="Scincella">S.</tp:taxon-name-part> <tp:taxon-name-part taxon-name-part-type="species" reg="capitanea">capitanea</tp:taxon-name-part></tp:taxon-name></italic> Ouboter, <italic><tp:taxon-name><tp:taxon-name-part taxon-name-part-type="genus" reg="Scincella">S.</tp:taxon-name-part> <tp:taxon-name-part taxon-name-part-type="species" reg="darevskii">darevskii</tp:taxon-name-part></tp:taxon-name></italic> Nguyen, Ananjeva, Orlov, Rybaltovsky &amp; Böhme, <italic><tp:taxon-name><tp:taxon-name-part taxon-name-part-type="genus" reg="Scincella">S.</tp:taxon-name-part> <tp:taxon-name-part taxon-name-part-type="species" reg="dunan">dunan</tp:taxon-name-part></tp:taxon-name></italic>, <italic><tp:taxon-name><tp:taxon-name-part taxon-name-part-type="genus" reg="Scincella">S.</tp:taxon-name-part> <tp:taxon-name-part taxon-name-part-type="species" reg="honbaensis">honbaensis</tp:taxon-name-part></tp:taxon-name></italic> Nguyen, Nguyen, Le, Nguyen, Phan, Vo, Murphy &amp; Che, <italic><tp:taxon-name><tp:taxon-name-part taxon-name-part-type="genus" reg="Scincella">S.</tp:taxon-name-part> <tp:taxon-name-part taxon-name-part-type="species" reg="melanosticta">melanosticta</tp:taxon-name-part></tp:taxon-name></italic>, <italic><tp:taxon-name><tp:taxon-name-part taxon-name-part-type="genus" reg="Scincella">S.</tp:taxon-name-part> <tp:taxon-name-part taxon-name-part-type="species" reg="nigrofasciata">nigrofasciata</tp:taxon-name-part></tp:taxon-name></italic> Neang, Chan &amp; Poyarkov, <italic><tp:taxon-name><tp:taxon-name-part taxon-name-part-type="genus" reg="Scincella">S.</tp:taxon-name-part> <tp:taxon-name-part taxon-name-part-type="species" reg="ochracea">ochracea</tp:taxon-name-part></tp:taxon-name></italic>, <italic><tp:taxon-name><tp:taxon-name-part taxon-name-part-type="genus" reg="Scincella">S.</tp:taxon-name-part> <tp:taxon-name-part taxon-name-part-type="species" reg="ouboteri">ouboteri</tp:taxon-name-part></tp:taxon-name></italic> Pham, Pham, Le, Ngo, Ziegler &amp; Nguyen, <italic><tp:taxon-name><tp:taxon-name-part taxon-name-part-type="genus" reg="Scincella">S.</tp:taxon-name-part> <tp:taxon-name-part taxon-name-part-type="species" reg="rara">rara</tp:taxon-name-part></tp:taxon-name></italic>, <italic><tp:taxon-name><tp:taxon-name-part taxon-name-part-type="genus" reg="Scincella">S.</tp:taxon-name-part> <tp:taxon-name-part taxon-name-part-type="species" reg="rufocaudata">rufocaudata</tp:taxon-name-part></tp:taxon-name></italic> (Darevsky &amp; Nguyen), <italic><tp:taxon-name><tp:taxon-name-part taxon-name-part-type="genus" reg="Scincella">S.</tp:taxon-name-part> <tp:taxon-name-part taxon-name-part-type="species" reg="rupicola">rupicola</tp:taxon-name-part></tp:taxon-name></italic> (Smith), <italic><tp:taxon-name><tp:taxon-name-part taxon-name-part-type="genus" reg="Scincella">S.</tp:taxon-name-part> <tp:taxon-name-part taxon-name-part-type="species" reg="truongi">truongi</tp:taxon-name-part></tp:taxon-name></italic> Pham, Ziegler, Pham, Hoang, Ngo &amp; Le, <italic><tp:taxon-name><tp:taxon-name-part taxon-name-part-type="genus" reg="Scincella">S.</tp:taxon-name-part> <tp:taxon-name-part taxon-name-part-type="species" reg="vandenburghi">vandenburghi</tp:taxon-name-part></tp:taxon-name></italic> (Schmidt), and <italic><tp:taxon-name><tp:taxon-name-part taxon-name-part-type="genus" reg="Scincella">S.</tp:taxon-name-part> <tp:taxon-name-part taxon-name-part-type="species" reg="victoriana">victoriana</tp:taxon-name-part></tp:taxon-name></italic> (Shreve) by having 24 <abbrev xmlns:xlink="http://www.w3.org/1999/xlink" xlink:title="midbody scale rows, number of longitudinal scale rows measured around the widest point of midbody" id="ABBRID0E6HFK" xlink:type="simple">MBSR</abbrev> (vs 18 in <italic><tp:taxon-name><tp:taxon-name-part taxon-name-part-type="genus" reg="Scincella">S.</tp:taxon-name-part> <tp:taxon-name-part taxon-name-part-type="species" reg="apraefrontalis">apraefrontalis</tp:taxon-name-part></tp:taxon-name></italic>, 34–36 in <italic><tp:taxon-name><tp:taxon-name-part taxon-name-part-type="genus" reg="Scincella">S.</tp:taxon-name-part> <tp:taxon-name-part taxon-name-part-type="species" reg="auranticaudata">auranticaudata</tp:taxon-name-part></tp:taxon-name></italic>, 30–32 in <italic><tp:taxon-name><tp:taxon-name-part taxon-name-part-type="genus" reg="Scincella">S.</tp:taxon-name-part> <tp:taxon-name-part taxon-name-part-type="species" reg="balluca">balluca</tp:taxon-name-part></tp:taxon-name></italic>, 32–36 in <italic><tp:taxon-name><tp:taxon-name-part taxon-name-part-type="genus" reg="Scincella">S.</tp:taxon-name-part> <tp:taxon-name-part taxon-name-part-type="species" reg="badenensis">badenensis</tp:taxon-name-part></tp:taxon-name></italic>, 30 in <italic><tp:taxon-name><tp:taxon-name-part taxon-name-part-type="genus" reg="Scincella">S.</tp:taxon-name-part> <tp:taxon-name-part taxon-name-part-type="species" reg="baraensis">baraensis</tp:taxon-name-part></tp:taxon-name></italic>, 26–32 in <italic><tp:taxon-name><tp:taxon-name-part taxon-name-part-type="genus" reg="Scincella">S.</tp:taxon-name-part> <tp:taxon-name-part taxon-name-part-type="species" reg="boettgeri">boettgeri</tp:taxon-name-part></tp:taxon-name></italic>, 30–32 in <italic><tp:taxon-name><tp:taxon-name-part taxon-name-part-type="genus" reg="Scincella">S.</tp:taxon-name-part> <tp:taxon-name-part taxon-name-part-type="species" reg="capitanea">capitanea</tp:taxon-name-part></tp:taxon-name></italic>, 28 in <italic><tp:taxon-name><tp:taxon-name-part taxon-name-part-type="genus" reg="Scincella">S.</tp:taxon-name-part> <tp:taxon-name-part taxon-name-part-type="species" reg="darevskii">darevskii</tp:taxon-name-part></tp:taxon-name></italic>, 26–29 in <italic><tp:taxon-name><tp:taxon-name-part taxon-name-part-type="genus" reg="Scincella">S.</tp:taxon-name-part> <tp:taxon-name-part taxon-name-part-type="species" reg="dunan">dunan</tp:taxon-name-part></tp:taxon-name></italic>, 28 in <italic><tp:taxon-name><tp:taxon-name-part taxon-name-part-type="genus" reg="Scincella">S.</tp:taxon-name-part> <tp:taxon-name-part taxon-name-part-type="species" reg="honbaensis">honbaensis</tp:taxon-name-part></tp:taxon-name></italic>, 30–32 in <italic><tp:taxon-name><tp:taxon-name-part taxon-name-part-type="genus" reg="Scincella">S.</tp:taxon-name-part> <tp:taxon-name-part taxon-name-part-type="species" reg="melanosticta">melanosticta</tp:taxon-name-part></tp:taxon-name></italic>, 32–33 in <italic><tp:taxon-name><tp:taxon-name-part taxon-name-part-type="genus" reg="Scincella">S.</tp:taxon-name-part> <tp:taxon-name-part taxon-name-part-type="species" reg="nigrofasciata">nigrofasciata</tp:taxon-name-part></tp:taxon-name></italic>, 30–32 in <italic><tp:taxon-name><tp:taxon-name-part taxon-name-part-type="genus" reg="Scincella">S.</tp:taxon-name-part> <tp:taxon-name-part taxon-name-part-type="species" reg="ochracea">ochracea</tp:taxon-name-part></tp:taxon-name></italic>, 30–32 in <italic><tp:taxon-name><tp:taxon-name-part taxon-name-part-type="genus" reg="Scincella">S.</tp:taxon-name-part> <tp:taxon-name-part taxon-name-part-type="species" reg="ouboteri">ouboteri</tp:taxon-name-part></tp:taxon-name></italic>, 24 in <italic><tp:taxon-name><tp:taxon-name-part taxon-name-part-type="genus" reg="Scincella">S.</tp:taxon-name-part> <tp:taxon-name-part taxon-name-part-type="species" reg="rara">rara</tp:taxon-name-part></tp:taxon-name></italic>, 30–34 in <italic><tp:taxon-name><tp:taxon-name-part taxon-name-part-type="genus" reg="Scincella">S.</tp:taxon-name-part> <tp:taxon-name-part taxon-name-part-type="species" reg="rufocaudata">rufocaudata</tp:taxon-name-part></tp:taxon-name></italic>, 33–36 in <italic><tp:taxon-name><tp:taxon-name-part taxon-name-part-type="genus" reg="Scincella">S.</tp:taxon-name-part> <tp:taxon-name-part taxon-name-part-type="species" reg="rupicola">rupicola</tp:taxon-name-part></tp:taxon-name></italic>, 28–30 in <italic><tp:taxon-name><tp:taxon-name-part taxon-name-part-type="genus" reg="Scincella">S.</tp:taxon-name-part> <tp:taxon-name-part taxon-name-part-type="species" reg="vandenburghi">vandenburghi</tp:taxon-name-part></tp:taxon-name></italic>, and 26 in <italic><tp:taxon-name><tp:taxon-name-part taxon-name-part-type="genus" reg="Scincella">S.</tp:taxon-name-part> <tp:taxon-name-part taxon-name-part-type="species" reg="victoriana">victoriana</tp:taxon-name-part></tp:taxon-name></italic>); and from <italic><tp:taxon-name><tp:taxon-name-part taxon-name-part-type="genus" reg="Scincella">S.</tp:taxon-name-part> <tp:taxon-name-part taxon-name-part-type="species" reg="punctatolineata">punctatolineata</tp:taxon-name-part></tp:taxon-name></italic> Boulenger by nuchals present (vs absent) and <abbrev xmlns:xlink="http://www.w3.org/1999/xlink" xlink:title="number of enlarged, subdigital lamellae beneath toe IV" id="ABBRID0E6OFK" xlink:type="simple">T4S</abbrev> 11–12 (vs 13–15).</p></tp:treatment-sec><tp:treatment-sec sec-type="etymology" id="SECID0EDPFK"><title>Etymology.</title><p>The specific name <italic><tp:taxon-name><tp:taxon-name-part taxon-name-part-type="genus" reg="Scincella"/><tp:taxon-name-part taxon-name-part-type="species" reg="tenuistriata">tenuistriata</tp:taxon-name-part></tp:taxon-name></italic> is a Latin adjective in the nominative singular (adjusted to the feminine gender of the genus name), derived from the Latin words <italic>tenuis</italic> (meaning narrow) and <italic>stria</italic> (meaning furrow, channel; <italic>striatus</italic> meaning striped). The name is given in reference to the narrow, dark dorsolateral stripes of the new species. We propose the following common names for this species: 细纹滑蜥 (Xì Wén Huá Xī) in Chinese, “Narrow-striped Ground Skink” in English, and “Tonkopolosyi malyi stsink” (Тонкополосый малый сцинк) in Russian.</p></tp:treatment-sec></tp:taxon-treatment>
